# Supplementary material for: Genome-wide association study and functional characterisation identifies candidate genes for insulin-stimulated glucose uptake
Source: Nat Genet. Author manuscript; Available in PMC 2023 Jul 14. (PMC7614755; doi:10.1038/s41588-023-01408-9)
Supplement: Supplementary Tables [file EMS178611-supplement-Supplementary_Tables.xlsx]

## Sheet: ST1 - Study Information
Supplementary Table 1 - cohort specific information
	Cohort Name	KORA	FHS	Fenland-CoreExome	Fenland-GWAS	Fenland-OMICS	Ely	LURIC	METSIM	LIFE-Adult	Sorbs	ULSAM	HTN-IR	MACAD	TaiChi	RISC	ADDITION-PRO	RigCoh	Inter99	Health_2008	BC1936	PPP Botnia	MDC	Botnia_families	TUEF/TULIP	EUGENE2	FUSION 2	FUSION GWAS	DPS	DRs EXTRA
Study Information	Ancestry	European	European	European	European	European	European	European	European	European	Eurpoean	European	Hispanic American	Hispanic American	East Asians	European	European (Danish)	European (Danish)	European (Danish)	European (Danish)	European (Danish)	European	European	European	European	European	European (Finnish)	European (Finnish)	Finnish	Finnish
	Study Design (eg. population cohort)	Population cohort	Population-based family design	Population-based	Population-based	Population-based	Population-based	CAD cases and controls	Population cohort	Population cohort	Convenience sample	Population cohort	families recruited through hypertensive probands	CAD proband, spouse of proband, and adult offspring and spouses of offspring	Population cohort	Population-based	Population-based	Population-based	Population cohort	Population cohort	Population cohort	population-based family design	Population cohort	population-based family design	individuals with increased risk of type 2 diabetes (BMI>25, family history of T2D, known prediabetes, previous gestational diabetes)	population-based	case-control	case-control	Clinical prevention trial for diabetes	Population cohort
Genotyping & Imputation	Genotyping platform (eg. GWAS, Metabochip, Exome)	GWAS	GWAS	CoreExome	GWAS	GWAS	CoreExome	GWAS / Metabochip (genotypes merged before imputation)	GWAS	GWAS	GWAS	GWAS	GWAS	GWAS	GWAS	GWAS	CoreExome	CoreExome	GWAS	GWAS	GWAS	GWAS	GWAS	GWAS	GWAS	GWAS	Metabochip	GWAS	Metabochip	Metabochip
	Genotyping array	Affymetrix Axiom	Affymetrix 500K and MIPS 50K	Human CoreExome-24v1	Affymetrix SNP5.0	Affymetrix Axiom UKBiobank	Human CoreExome-24	Affymetrix 6.0 / Illumina Metabochip	Illumina OmniExpress	Affymetrix Axiom CEU	Affymetrix 500k / Affymetrix 6.0	Illumina Omni2.5+Metabochip	Omni Exress + 1s	Omni Exress + 1s	GSA	Affy 6.0	Human CoreExome-24v1.0	Human CoreExome-24v1.0	Illumina HumanOmniExpress-24v1-0_A and HumanOmniExpress-24v1-1_A	Illumina HumanOmniExpress-24v1-0_A and HumanOmniExpress-24v1-1_A	Illumina Human Core Exome v1.0	AxiomGT1_b01-AxiomGT1_b07: ThermoFisher (Affymetrix) Axiom FinnGen1.r1, AxiomGT1_b09-AxiomGT1_b10: ThermoFisher (Affymetrix) Axiom FinnGen1.r2	Illumina OmniExpressExome Beadchip v1.0	Global screening array (GSA)	700-K Infinium Global Screening Array, Illumina	Illumina Infinium HumanHap 550k version 3		Illumina Infinium™ II HumanHap300 BeadChip
	Current imputation reference panel	HRC	HRC	HRC	HRC	HRC	HRC	HRC	HRC	1000G Phase 3	1000G Phase 3	HRC	1000G Phase 3	1000G Phase 3	1000G	HRC	HRC	HRC	HRC	HRC	HRC	FinnGen, Sisu_v3_reference_panel, Alinged to Hg38	HRC	HRC	HRC	HRC	1000G Phase 3 version 5 Mixed	HRC.r1-1	1000G Phase 3 version 5 Mixed	1000G Phase 3 version 5 Mixed
Fasting Insulin (pmol/l)	Sample type	Fasting Serum	Serum	Fresh venous plasma with fluoride	Fresh venous plasma with fluoride	Fresh venous plasma with fluoride	Fasting venous plasma with heparin	fresh venous plasma with fluoride	Fresh venous plasma with fluoride	Serum	Serum	NA	fasting plasma	fasting plasma	fasting serum	Fasting Serum	Fasting Serum	Fasting Serum	Serum	Serum	Serum	Fasting serum	Fasting serum	Fasting serum	Fasting plasma	fasting serum	Fasting serum or plasma	Fasting plasma	Fasting serum	Fasting plasma
	Fasting Duration	Overnight fast	≥8 hr overnight fast	Overnight	overnight	overnight	Overnight	overnight	overnight	overnight	overnight	Overnight fast	overnight fast	overnight fast	Overnight fasting	overnight fast	overnight fast	overnight fast	Overnight fast	Overnight fast	Overnight fast	12-h overnight fast	overnight	12-h overnight fast	12-h overnight fast	overnight	n.a.	Overnight fast	Overnight fast	Overnight fast
	Original units	µU/ml	µIU/mL	pmol/l	pmol/l	pmol/l	pmol/l	mU/L	mU/L	pmol/l	pmol/l	mU/L	uIU/mL	uIU/mL	pmol/l	pmol/l	pmol/l	pmol/l	pmol/l	pmol/l	pmol/l	mU/mL	mU/L	mU/L	pmol/L	pmol/l	mU/l	mU/l	mU/l	mU/l
	Conversion factor to pmol / l	6.945	6	NA	NA	NA	NA	6	6	1	1	6	6.945	6.945	NA	NA	NA	NA	n.a.	n.a.	n.a.	6	6	6	1	n.a.	6	6	6	6
	Collection method	Fasting venous blood was immediatelly centrifuged and serum frozen at -80C until measurement	Fasting venous blood	Fasting venous blood was immediatelly centrifuged and plasma frozen at -80C until measurement	Fasting venous blood was immediatelly centrifuged and plasma frozen at -80C until measurement	Fasting venous blood was immediatelly centrifuged and plasma frozen at -80C until measurement	Fasting venous blood was immediatelly centrifuged and plasma frozen at -70C until measurement		Fasting venous blood	Serum	Serum	NA	Samples were drawn into ice-cold heparinized tubes and plasma was separated immediately and stored at -20°C until analysis	Samples were drawn into ice-cold heparinized tubes and plasma was separated immediately and stored at -20°C until analysis	OGTT measures have been previously described: Wu KD, Hsiao CF, Ho LT, Sheu WH, Pei D, Chuang LM, Curb D, Chen YDI, Tsai HJ, Dzau VJ, Cox DR, Tai YT: Clustering and heritability of insulin resistance in Chinese and Japanese hypertensive families: a Stanford-Asian Pacific program in hypertension and insulin resistance sibling study. Hypertension Research 25(4):529-36, July, 2002. PMID: 12358137 An …	Fasting blood before and after an OGTT	Blood samples were drawn after an overnight fast of ≥8 h.	Blood samples were drawn after an overnight fast of ≥8 h.	Fasting venous blood	Fasting venous blood	Fasting venous blood	After collecting venous blood, the tubes were placed on ice immediately and centrifugated and separated within 4 hours. Then stored in -20 until measurement	Blood samples were drawn after an overnight fast of ≥8 h.	After collecting venous blood, the tubes were placed on ice immediately and centrifugated and separated within 4 hours. Then stored in -20 until measurement	blood samples were put on ice, and the serum was centrifuged within 2 h	vennipuncture	n.a.	plasma collected in EDTA tubes	n.a.	Morning after overnight fast
	Assay	BioSource EASIA	DPC Coat-A-Count RIA (total immunoreactive insulin)	1235 AutoDELFIA automatic immunoassay system using a two-step time resolved fluorometric assay Kit No. B080-101 (Perkin Elmer)	1235 AutoDELFIA automatic immunoassay system using a two-step time resolved fluorometric assay Kit No. B080-101 (Perkin Elmer)	1235 AutoDELFIA automatic immunoassay system using a two-step time resolved fluorometric assay Kit No. B080-101 (Perkin Elmer)	two-site immunometric assay	Immunoenzymometric assay, AIA pack IRI/AIA 1200, Eurogenetics Germany, Eschborn, Germany	Chemiluminometric immunoassay, (CLIA), DiaSorin Liaison®Analyzer, DiaSorin Deutchland GmbH, Dietzenbach, Germany	ECLIA	ECLIA	Enzymatic-immunological assay (Enzymmun, Boehringer Mannheim, Germany) performed in an ES300 automatic analyser (Boehringer Mannheim).	Human Insulin Specific RIA Kit (LINCO Research, St. Charles, MO; <0.2% cross-reactivity with proinsulin; manufacturer’s inter- and intra-assay coefficients are 2.9–6.0 and 2.2– 4.4%, respectively).	Human Insulin Specific RIA Kit (LINCO Research, St. Charles, MO; <0.2% cross-reactivity with proinsulin; manufacturer’s inter- and intra-assay coefficients are 2.9–6.0 and 2.2– 4.4%, respectively).		Insulin, proinsulin and C-peptide were measured by a two-sited, time-resolved fluoroimmunoassay (AutoDELFIA Insulin kit, Wallac Oy, Turku, Finland) using monoclonal antibodies	immunoassay (AutoDELFIA; PerkinElmer, Waltham, MA).	ADIVA Centaur XP, Siemens, Ballerup, Denmark	Flouroimmunoassay technique. AutoDelfia (Perkin Elmer-Wallac, Finland)	Flouroimmunoassay technique. AutoDelfia (Perkin Elmer-Wallac, Finland)	ELISA	Fluorometric immunoassay (AutoDELFIA B080-101-assay, PerkinElmer, USA)	Dako ELISA kit	Fluorometric immunoassay (AutoDELFIA B080-101-assay, PerkinElmer, USA)	immunoassay with the ADVIA Centaur XP Immunoassay System (Siemens Healthineers, Eschborn, Germany)	Microparticle enzyme immunoassay (Abbott Laboratories, Tokyo, Japan)	n.a.	RIA with dextran charcoal separation	Radioimmunoassay (Pharmacia, Uppsala, Sweden),	ELISA as a solid phase two-site enzyme immunoassay and as a microtiter plate assay.
	Assay sensitivity		1.2 microU / mL	1.3 pmol/l	1.3 pmol/l	1.3 pmol/l	n.a.		NA			NA	13.9pmol/L	13.9pmol/L		NA						0.5 mU/mL (3pmol/L)	NA				n.a.	CV=11% low conc, 13% high conc	n.a.	1 mU/L
Plasma Insulin, 120 minutes OGTT (pmol/l) [for Stumvoll ISI Trait and Insulin fold change]	Sample type	2h post glucose load serum	Fasting and 120 min plasma	2 hour fresh venous plasma with fluoride	2 hour fresh venous plasma with fluoride	2 hour fresh venous plasma with fluoride	2 hour fresh venous plasma with heparin	2 hour fresh venous heparin plasma	plasma	Serum	Serum	plasma	plasma	plasma	Plasma with fluoride	serum	Serum	Serum	Serum	Serum	Serum	Serum	Fasting serum	Serum	pmol/L	serum	2 hour serum or plasma	2 hour plasma	2 hour serum	2 hour plasma
	Fasting Duration	Overnight fast	Overnight fast	Overnight fast	Overnight fast	Overnight fast	Overnight	Overnight fast	Overnight fast	overnight	overnight	Overnight fast			overnight fasting	overnight fast	Overnight ≥8 h	Overnight ≥8 h	Overnight fast	Overnight fast	Overnight fast	12-h overnight fast	overnight	12-h overnight fast	12-h overnight fast	overnight	n.a.	Overnight fast	Overnight fast	Overnight fast
	Original units	µU/ml	pmol/l	pmol/l	pmol/l	pmol/l	pmol/l	mU/L	mU/L	pmol/l	pmol/l	mU/L	uIU/mL	uIU/mL	µU/ml	pmol/l	pmol/l	pmol/l	pmol/l	pmol/l	pmol/l	mU/mL	mU/L	mU/L	1	pmol/l	mU/l	mU/l	mU/l	mU/l
	Conversion factor to pmol / l		1	n.a.	n.a.	n.a.	n.a.	6	6	1	1	6	6.945	6.945	Assay details have been previously decribed: Wu KD, Hsiao CF, Ho LT, Sheu WH, Pei D, Chuang LM, Curb D, Chen YDI, Tsai HJ, Dzau VJ, Cox DR, Tai YT: Clustering and heritability of insulin resistance in Chinese and Japanese hypertensive families: a Stanford-Asian Pacific program in hypertension and insulin resistance sibling study. Hypertension Research 25(4):529-36, July, 2002. PMID: 12358137 An P…	NA	NA	NA	n.a.	n.a.	n.a.	6	6	6	blood samples were put on ice, and the serum was centrifuged within 2 h	n.a.	6	6	6	6
	Collection method	2 hour venous blood was immediatelly centrifuged and serum frozen at -80C until measurement	Venipuncture	OGTT venous blood was centrifuged and plasma fluoride frozen at -80C until measurement	OGTT venous blood was centrifuged and plasma fluoride frozen at -80C until measurement	OGTT venous blood was centrifuged and plasma fluoride frozen at -80C until measurement	OGTT venous blood was immediatelly centrifuged and plasma frozen at -70C until measurement		fasting venous blood	Serum	Serum	NA	Samples were drawn into ice-cold heparinized tubes and plasma was separated immediately and stored at -20°C until analysis	Samples were drawn into ice-cold heparinized tubes and plasma was separated immediately and stored at -20°C until analysis		Venipuncture	Blood samples were drawn after a standard 75-g oral glucose tolerance test (OGTT) after an overnight fast of ≥8 h.	Blood samples were drawn after a standard 75-g oral glucose tolerance test (OGTT) after an overnight fast of ≥8 h.	Venous blood samples drawn after a standard 75-g OGTT	Venous blood samples drawn after a standard 75-g OGTT	Venous blood samples drawn after a standard 75-g OGTT	After collecting venous blood, the tubes were placed on ice immediately and centrifugated and separated within 4 hours. Then stored in -20 until measurement	Blood samples were drawn after an overnight fast of ≥8 h.	After collecting venous blood, the tubes were placed on ice immediately and centrifugated and separated within 4 hours. Then stored in -20 until measurement	blood samples were put on ice, and the serum was centrifuged within 2 h	Venipuncture	n.a.	plasma collected in EDTA tubes	n.a.	n.a.
	Assay	BioSource EASIA	DPC Coat-a-Count Total IRI	1235 AutoDELFIA automatic immunoassay system using a two-step time resolved fluorometric assay Kit No. B080-101 (Perkin Elmer)	1235 AutoDELFIA automatic immunoassay system using a two-step time resolved fluorometric assay Kit No. B080-101 (Perkin Elmer)	1235 AutoDELFIA automatic immunoassay system using a two-step time resolved fluorometric assay Kit No. B080-101 (Perkin Elmer)	two-site immunometric assay	Immunoenzymometric assay, AIA pack IRI/AIA 1200, Eurogenetics Germany, Eschborn, Germany	Chemiluminometric immunoassay, (CLIA), DiaSorin Liaison®Analyzer, DiaSorin Deutchland GmbH, Dietzenbach, Germany	ECLIA	ECLIA	Enzymatic-immunological assay (Enzymmun, Boehringer Mannheim, Germany) performed in an ES300 automatic analyser (Boehringer Mannheim).	Human Insulin Specific RIA Kit (LINCO Research, St. Charles, MO; <0.2% cross-reactivity with proinsulin; manufacturer’s inter- and intra-assay coefficients are 2.9–6.0 and 2.2– 4.4%, respectively).	Human Insulin Specific RIA Kit (LINCO Research, St. Charles, MO; <0.2% cross-reactivity with proinsulin; manufacturer’s inter- and intra-assay coefficients are 2.9–6.0 and 2.2– 4.4%, respectively).		Insulin, proinsulin and C-peptide were measured by a two-sited, time-resolved fluoroimmunoassay (AutoDELFIA Insulin kit, Wallac Oy, Turku, Finland) using monoclonal antibodies	immunoassay (AutoDELFIA; PerkinElmer, Waltham, MA).	ADIVA Centaur XP, Siemens, Ballerup, Denmark	Flouroimmunoassay technique. AutoDelfia (Perkin Elmer-Wallac, Finland)	Flouroimmunoassay technique. AutoDelfia (Perkin Elmer-Wallac, Finland)	ELISA	fluorometric immunoassay (AutoDELFIA B080-101-assay, PerkinElmer, USA)	Dako ELISA kit	Three methods: 1) RIA, Linco; Pharmacia, Uppsala, Sweden; 2) EIA, DAKO, Cambridgeshire, UK; 3) FIA, AutoDelfia, Perkin Elmer Finland, Turku, Finland). For statistical analysis, the insulin concentrations obtained using the other two assays were transformed to cohere with the insulin concentrations obtained using the enzyme immunoassay. The correlation coefficient between RIA and EIA as well as FI…	immunoassay with the ADVIA Centaur XP Immunoassay System (Siemens Healthineers, Eschborn, Germany)	Microparticle enzyme immunoassay (Abbott Laboratories, Tokyo, Japan)	n.a.	RIA with dextran charcoal separation	Radioimmunoassay (Pharmacia, Uppsala, Sweden),	ELISA as a solid phase two-site enzyme immunoassay and as a microtiter plate assay.
	Assay sensitivity		> 8 pmol/L	1.3 pmol/L	1.3 pmol/L	1.3 pmol/L	n.a.		n.a.			NA	13.9pmol/L	13.9pmol/L		NA							NA				n.a.	CV=11% low conc, 13% high conc	n.a.	1 mU/L
Plasma Glucose, 120 minutes OGTT (mmol/l) [for Stumvoll ISI Trait]	Sample type	2h post glucose load venous blood	Fasting plasma	2 hour fresh venous plasma with fluoride	2 hour fresh venous plasma with fluoride	2 hour fresh venous plasma with fluoride	2 hour fresh venous plasma with fluoride	2 hour fresh venous heparin plasma	2 hour fresh venous plasma	Serum	Serum	NA	plasma 2 hours after administration of oral glucose	plasma 2 hours after administration of oral glucose	plasma with fluoride	serum	Plasma	Plasma	Plasma	Plasma	Plasma	Plasma	Plasma	Plasma	blood	blood	2 hour plasma; whole blood	2 hour plasma	2 hour plasma	2 hour plasma
	Original units	mmol/l	mg/dL	mmol/l	mmol/l	mmol/l	mmol/l	mg/dl	mmol/l	mmol/l	mmol/l	mmol/L	mg/dL	mg/dL	Assay details have been previously decribed: Wu KD, Hsiao CF, Ho LT, Sheu WH, Pei D, Chuang LM, Curb D, Chen YDI, Tsai HJ, Dzau VJ, Cox DR, Tai YT: Clustering and heritability of insulin resistance in Chinese and Japanese hypertensive families: a Stanford-Asian Pacific program in hypertension and insulin resistance sibling study. Hypertension Research 25(4):529-36, July, 2002. PMID: 12358137 An P…	mmol/l	mmol/l	mmol/l	mmol/l	mmol/l	mmol/l	mmol/l	mmol/l	mmol/l	mmol/l	mmol/l	mmol/l	mg/dl	mmol/l	mmol/l
	Conversion factor to mmol/l	NA	18^(-1)	n.a.	n.a.	n.a.	n.a.	divide by 18	n.a.	1	1	NA	0.0555	0.0555		NA		NA	n.a.	n.a.	n.a.	NA	NA	NA	1	n.a.	n.a.	0.05551	n.a.	n.a.
	Collection method	venous blood	Venipuncture	Plasma centrifuged immediately and analyzed within 4h	Plasma centrifuged immediately and analyzed within 4h	Plasma centrifuged immediately and analyzed within 4h	Plasma centrifuged and analyzed immediately	Plasma centrifuged and analyzed immediately	plasma (FC-mixture: NaF/ Na-Citrate/ EDTA-Na2)	Serum	Serum	NA	Samples were drawn into ice-cold heparinized tubes and plasma was separated inmmediately and stored at -20°C until analysis	Samples were drawn into ice-cold heparinized tubes and plasma was separated inmmediately and stored at -20°C until analysis		Venipuncture	Blood samples were drawn after a standard 75-g oral glucose tolerance test (OGTT) after an overnight fast of ≥8 h.	Blood samples were drawn in heparin–sodium fluoride vials, kept on ice, centrifuged and plasma separated within 30 min	Blood samples were taken in heparin-sodium flouride tubes, immediately put on ice, and centrifuged and plasma separated within 30 min	Blood samples were taken in heparin-sodium flouride tubes, immediately put on ice, and centrifuged and plasma separated within 60 min	Blood samples were taken in heparin-sodium flouride tubes, immediately put on ice, and centrifuged and plasma separated within 30 min	Venous blood samples were drawn into EDTA + NA-fluoride tubes, which were placed on ice immediately. Plasma glucose was analyzed within 4 hours	Blood samples were drawn after a standard 75-g oral glucose tolerance test (OGTT) after an overnight fast of ≥8 h.	Venous blood samples were drawn into EDTA + NA-fluoride tubes, which were placed on ice immediately. Plasma glucose was analyzed within 4 hours	venuous blood samples, NaFluoride tubes	Venipuncture	n.a.	plasma collected in EDTA tubes	n.a.	n.a.
	Assay	glucose levels were assessed using the hexokinase method (GLU Flex, Dade Behring)	Hexokinase	Hexokinase / glucose-6-phosphate dehydrogenase (Dimension RxL, Siemens)	Hexokinase / glucose-6-phosphate dehydrogenase (Dimension RxL, Siemens)	Hexokinase / glucose-6-phosphate dehydrogenase (Dimension RxL, Siemens)	Hexokinase assay	Enzymatic hexokinase/glucose 6-phosphate dehydrogenase, Roche Mannheim, Germany	Enzymatic photometric test, Glucose hexokinase	ECLIA	ECLIA	Glucose dehydrogenase method (Gluc-DH, Merck, Darmstadt, Germany).	Glucose was measured by glucose oxidase (Beckman Glucose Analyzer, Beckman Instruments)	Glucose was measured by glucose oxidase (Beckman Glucose Analyzer, Beckman Instruments)		Glucose oxidase method (Cobas Integra, Roche)	Plasma glucose concentration was determined using the Hitachi 912 system (Roche Diagnostics, Mannheim, Germany) or the Vitros 5600 system (Ortho Clinical Diagnostics, Illkirch, France).	Samples were analyzed on a Cobas Mira analyzer by either the enzymatic ultraviolet test, HK/G-6PHD method (ABX Diagnostics Glucose HK 125; Horiba-ABX, Montpellier, France), or the glucose dehydrogenase catalyzed oxidation method (Gluc-DH Method; Merck, Darmstadt, Germany).	Hexokinase / glucose-6-phosphate dehydrogenase (Roche Diagnostic, Germany)	Hexokinase / glucose-6-phosphate dehydrogenase (Roche Diagnostic, Germany)	Hexokinase / glucose-6-phosphate dehydrogenase (Roche Diagnostic, Germany)	HemoCue Glucose 201-assay (HemoCue, Sweden)	HemoCue Glucose 201-assay (HemoCue, Sweden)	glucose oxidase method (Beckman Glucose Analyzer, Beckman Instruments, Fullerton, CA) or HemoCue Glucose 201-assay (HemoCue, Sweden)	bedside glucose analyzer (YSI, Yellow Springs, or Biosen C-line, EKF Diagnostics)	Glucose oxidase method (Glucose & Lactate Analyzer 2300 Stat Plus, Yellow Springs Instrument Co., Inc, Ohio)	n.a.	Glucose oxidase method (Yellow Springs instruments, Yellow Springs, OH and autoanalyser) and hexokinase method	n.a.	Glucose hexokinase enzymatic assay 340 nm (Thermo Fisher Scientific Ltd, Vantaa, Finland)
	Assay sensitivity								n.a.			NA				NA								n.a.			n.a.	n.a.	n.a.	n.a.
Participant Summary Data	Exclusions	Diabetes, FG ≥ 7 mmol/l, HbA1c ≥ 6.5%	Non-fasting individuals, Type 1 diabetes, Other diabetic treatment, Fasting glucose ≥ 7 mmol / L	FPG >= 7 mmol/l, HbA1c >= 6.5%, 2hPG>=11.1, under diabetes medications	FPG >= 7 mmol/l, HbA1c >= 6.5%, 2hPG>=11.1, under diabetes medications	FPG >= 7 mmol/l, HbA1c >= 6.5%, 2hPG>=11.1, under diabetes medications	FPG >= 7 mmol/l, HbA1c >= 6.5%, 2hPG>=11.1, under diabetes medications	FPG >= 7 mmol/l, HbA1c >= 6.5%, 2hPG>=11.1, history of diabetes mellitus	Diabetes diagnosis, diabetes treatment, FPG>=7mmol/l, 2hr glucose >=11.1 mmol/l, HbA1C>=6.5%, self-identify non-Finn	diabetes, missing covariates	diabetes, missing covariates	Diabetes medication and/or FPG ≥ 7 mmol/L	Diabetes, FG ≥ 7 mmol/l, 2hr ≥ 11.1 mmol/L	Diabetes, FG ≥ 7 mmol/l, 2hr ≥ 11.1 mmol/L	Diabetes, Diabetes treatment, FPG ≥ 7 mmol/l, 120min OGTT ≥ 11.1 mmol/l, HbA1c ≥ 6.5%	Initial exclusion criteriatreatment for obesity, hypertension, lipid disorders, diabetespregnancycardiovascular diseaseweight change 5 kg or more in last monthsteroid treatment chronic lung diseasecancer (in last 5 years)kidney failure, kidney dialysis or transplantrecent major surgeryseizure disorder or epilepsyinability to give informed consent. Exclusion criteria after clinical examinationssys…	History of diabetes, diabetes treatment, FPG>=7mmol/l, 2hr glucose>=11.1mm0l/l, HbA1C>=6.5%	History of diabetes, diabetes treatment, FPG>=7mmol/l, 2hr glucose>=11.1mm0l/l, HbA1C>=6.5%	Diabetes, FG ≥ 7 mmol/l, HbA1c ≥ 6.5%	Diabetes, FG ≥ 7 mmol/l, HbA1c ≥ 6.5%	Diabetes, FG ≥ 7 mmol/l, HbA1c ≥ 6.5%	T1D & T2D (2-h PG ≥ 11.1 mmol/l and/or FPG ≥ 7 mmo/l and/ or diagnosed T2D )	Diabetes, FG ≥ 7 mmol/l, 2hr ≥ 11.1 mmol/L	T1D & T2D (2-h PG ≥ 11.1 mmol/l and/or FPG ≥ 7 mmo/l and/ or diagnosed T2D )	diabetes (FPG >= 7; 2hPG>11; HbA1c>=6.5%; known/treated diabetes); outliers Z-score >4	Diabetes ascertained by OGTT, medical record review	Diabetes, FG ≥ 7 mmol/l, OGTT ≥ 11.1 mmol/l	Diabetes, FG ≥ 7 mmol/l, OGTT ≥ 11.1 mmol/l	Diabetes, FG ≥ 7 mmol/l, OGTT ≥ 11.1 mmol/l, HbA1c ≥ 6.5%	Diabetes, FG ≥ 7 mmol/l, OGTT ≥ 11.1 mmol/l
	Age [Mean (SD) men / Mean (SD) women], years	54.1(13.0)/54.0(12.8)	48.88(13.71)/49.21 (13.89)	51.51 (7.22) / 50.98 (7.13)	44.38 (7.31) /45.36 (7.18)	48.70 (7341) / 48.87 (7.32)	61.37 (9.15) / 60.37 (9.17)	59.81(11.35) / 63.10(10.85)	57.62 (7.06) /n.a.	57.0 (13.1) / 56.9 (12.6)	47.7 (16.4) / 48.0 (15.8)	71.0 (0.6) / NA	36.7 (14.3) / 37 (14)	34.2 (8.9) / 34.3 (8.8)	57.17 (15.40) / 50.73 (13.81)	43.4(8.4)/44.6(8.2)	66.7 (6.5) / 66.0 (7.3)	21.9 (2.2) / 21.9 (2.2)	46.0 (7.8) / 45.5 (7.9)	46.4 (8.2) / 46.8 (8.0)	60.6 (0.41) / 60.5 (0.49)	62.3(15.5)/62.5(15.6)	72.13(5.66)/72.47(5.561)	47.89(14.71)/48.52(14.67)	43.76 (14.92)/41.56 (13.40)	39.2 (9.3) / 39.8 (9.1)	55.71 (8.10) / 57.49 (8.21)	60.01 (11.56) / 61.23 (10.82)	56.16 (7.05) / 54.96 (7.19)	66.31 (5.39) / 66.37 (5.23)
	BMI [Mean (SD) men / Mean (SD) women], kg / m2	27.3(3.7) / 27.3 (3.7)	28.01 (4.39) / 26.44 (5.77)	27.11 (4.16) / 26.11 (4.94)	27.53 (3.86) / 26.60 (5.35)	27.26 (4.06) / 26.45 (5.27)	27.11 (3.85) / 26.96 (5.30)	27.18(3.61) / 26.45(4.30)	26.80 (3.78)	27.2 (3.9) / 26.7 (5.1)	26.6 (3.5) / 26.5 (5.4)	26.0 (3.2) / NA	28.6 (5.4) / 29 (5.9)	28.9 (4.6) / 28.8 (5.5)	24.96 (3.35) / 24.06 (4.02)	26.4(3.9)/24.9(4.4)	27.3 (3.8) / 26.4 (4.8)	24.4 (3.6) / 24.3 (5.5)	26.6 (3.9) / 25.5 (4.8)	26.4 (3.8) / 25.2 (4.7)	27.1 (3.5) / 26.1 (4.4)	23.7(3.38)/21.3(3.81)	26.60(3.63)/26.40(4.40)	26.29(3.49)/25.76(4.21)	30.29 (8.63)/31.36 (9.55)	27.0 (4.4) / 26.1 (5.1)	27.26 (4.15) / 27.61 (5.34)	27.02 (3.597) / 27.14 (4.37)	29.59 (3.43) / 31.61 (4.79)	27.13 (3.50) / 27.08 (4.57)
	Sample Size (% males / % females)											100% / 0%				45/55						46.01%/53.9%	39/61	NA	942/1653	882 (44.2%/55.8%)
	Participants with MODIFIED STUMVOLL ISI	715 (46.85/53.14)	2530 (46.01% /53.99%)	1005 (45.77% / 54.23%)	1341 (44.0% / 56.00%)	8439 (47.36% / 52.64%)	1244 (46.0% / 54.0%)	1139 (73.7% / 26.3%)	8448(100%/0%)	2426 (48.8% / 51.2%)	838 (40.6% / 59.4%)	962 (100.0 / 0.0)	582 (39.5/60.5)	513 (42.1/57.9)	730 (58.77 / 41.23)	956 (45%/55%)	1202 (51.5 / 48.5)	529 (48.0 / 52.0)	5028 (48.6/51.4)	714 (42.4/57.6)	573 (45.5/54.5)	4693 (46.37 / 53.63)	2320	3009(0.46/0.54)	2479	875 (44.1 /55.9)	218 (51.8 / 48.2)	588 (41.3 / 58.7)	325 (29.5 / 70.5)	1046 (46.1 / 53.9)
	Participants with INSULIN FOLD CHANGE	715(46.8/53.1)		971 (45.73%/ 54.27%)	1252 (44.38%/ 55.62%)	7870 ( 47.47%/ 52.53%)	1248 (45.83% / 54.17%)	1139 (73.7% / 26.3%)	8448 (100%/0%)	2426 (48.8% / 51.2%)	838 (40.6% / 59.4%)	962	586 (39.6/60.4)	513 (42.1/57.9)	739 (58.5 / 41.5)	968 (45%/55%)	1204 (51.4 / 48.6)	529 (48.0 / 52.0)	5059 (48.7/51.3)	718 (42.5/57.5)	579 (45.6/54.4)	4693 (46.37 / 53.63)	2320	3009(0.46/0.54)	2575	876 (44.2/55.8)	364 (53.8 / 46.2)	589 (41.3 / 58.7)	325 (29.5 / 70.5)	1046 (46.1 / 53.9)
	Trait [Mean (SD) men / Mean (SD) women]															NA
	MODIFIED STUMVOLL ISI	0.08(0.10)/0.08(0.10)	0.11 (0.012) / 0.11 (0.011)	0.093(0.038) / 0.101(0.024)	0.097(0.030) / 0.103(0.021)	0.097(0.031) / 0.103(0.028)	0.088 (0.029) / 0.091 (0.027)	0.087(0.022) / 0.089(0.026)	0.093(0.029)	0.085 (0.034) / 0.092 (0.026)	0.11 (0.021) / 0.10 (0.019)	0.1 (0.0) / NA	0.06 (0.05) / 0.05 (0.05)	0.07 (0.04) / 0.06 (0.04)	0.075 (0.037) / 0.074 (0.031)	0.105 (0.0176)/0.104 (0.018)	0.097 (0.024) / 0.098 (0.021)	0.104 (0.030) / 0.097 (0.022)	0.102 (0.023) / 0.101 (0.019)	0.107 (0.021) / 0.107 (0.018)	0.097 (0.026) / 0.099 (0.017)	0.11 (0.02) / 0.11(0.02)	0.089(0.03)/0.090(0.026)	0.14(0.012)/0.13(0.019)	0.09 (0.03) / 0.09 (0.03)	0.09(0.03)/0.09(0.03)	0.10 ( 0.02) /0.098 (0.02)	0.09 (0.02) / 0.09 (0.03)	0.06 (0.03) / 0.05 (0.03)	0.098 (0.02) /0.098 (0.02)
	INSULIN FOLD CHANGE	5.27(1.7) / 5.3(1.4)		1.28(0.85) / 1.52 (0.83)	1.50 (0.71) / 1.74 (0.61)	1.36 (0.74)/ 1.64 (0.62)	1.62 (0.73) / 1.72 (0.61)		6.33 (4.15)	1.52 (0.59) / 1.71 (0.51)	0.99 (0.88) / 1.50 (0.66)	6.35 (4.25)	1.41 (0.68) / 1.71 (0.62)	1.15 (0.78) / 1.55 (0.64)	1.83 (0.95) / 2.06 (0.75)	1.370 (0.737)/1.684 (0.0641)	5.82 (5.08) / 8.31 (6.68)	4.05 (3.05) / 5.40 (3.04)	4.62 (3.35) / 6.0 (3.64)	5.15 (3.73) / 6.63 (3.25)	5.65 (3.43) / 6.15 (3.49)	1.30 (0.76) / 1.57 (0.65)	5.54(3.29)/6.41(3.88)	6.01(5.23)/7.71(6.21)	6.39 (4.57) / 6.90 (3.93)	1.70(0.67)/1.92(0.58)	1.19 (0.58) / 1.46 (0.57)	1.50 ( 0.60) / 1.66 (0.56)	1.69 (0.41) / 1.87 (0.44)	1.86 (0.54) / 1.65 (0.66)
Pre-imputation Sample QC	Sample call rate	≥ 95% [exclude if <95%/ 22]	0.97	>=98%	>=95%	>=97%	>=98%	>=98%		>=97%	>=90%	≥ 95%	≥ 95%	≥ 95%	≥ 90%	≥ 95%	≥ 95%	≥ 95%	> 95%	> 95%	> 95%	>95%	>95%	>95%	>98%	≥ 95%	≥ 98.15% [exclude if < 98.15%]	>97.5%	≥ 98.15% [exclude if < 98.15%]	≥ 98.15% [exclude if < 98.15%]
	Heterozygosity	not applied	5 SD from mean (< 25.758% or > 29.958%) / 16	heterozygosity upperbound 0.363 lowerbound 0.336	heterozygosity upperbound 0.2882 lowerbound 0.2735	>0.19 and <0.21 calculated on SNPs with MAF > 1%, >0.004 and <0.0125 calculated on SNPs with MAF < 1%	common variant heterozygosity outlier (MAF > 1%, het <0.341 or >0.363 and not ethnic outlier)	n.n.	> .985	NA	NA	> 3 SD from mean	0.53	0.53	extreme heterozygosity value (<-0.1 or >0.1, N=145)	excess heterozygosity	excess heterozygosity	excess heterozygosity	excess heterozygosity	excess heterozygosity	excess heterozygosity	NA	>3 SD from mean	NA	removed samples with heterozygosity rates with distance to the mean heterozygosity rate strictly greater than 4 times the standard deviation	≤ 3 standard deviations	n.a.	none	n.a.	n.a.
	Other exclusions [N]	Sex mismatch, discordant ethnicity, related individuals/duplicates	Ethnic outliers; > 1000 Mendelian errors	ethnic outliers;Gender mismatch; Duplicates and relatedness (1st 2nd degree)	ethnic outliers;Gender mismatch; Duplicates and relatedness (1st 2nd degree)	Channel contrast (DishQC <0.82), sex discrepancy, unusually high number of singleton genotypes, impossible IBD values	sex mismatch,	gender mismatch	Exclude tri-allelic SNPs, Exclude closer than 2nd degree relateds	dishQC<0.82, sex-mismatches, abnormalities in XY-intensity plots, 6SD outliers of first 10 PCs	Three ethnic outliers	Gender discordance, ethnic outliers, related individuals and duplicates	Family QC, Gender mismatch, Bad Concordance OMNI1 and 1S	Family QC, Gender mismatch, Bad Concordance OMNI1 and 1S	NA	Sex mismatch, PCA outliers, duplicates	Gender mismatch, PCA outliers, duplicates	Gender mismatch, PCA outliers, duplicates	Sex mismatch, PCA outliers	Sex mismatch, PCA outliers	Sex mismatch, PCA outliers	Gender mismatch check, family QC (removal of relative individuals- upto seconnd degree)	Gender mismatch check, family QC (removal of relative individuals- upto seconnd degree)		genotyping using the second batch (N~500);	Sex mismatch	sex mismatch or unexpected duplicate or no phenotype	none	sex mismatch or unexpected duplicate or no phenotype	sex mismatch or unexpected duplicate or no phenotype
	MAF		excluded if MAF<1%	>0%	>=1%	>0%	>0%	>=1%	>0	>0%	>0%	≥ 1%	> 1%	> 1%	≥ 1%	>0	>0	>0	≥ 0%	≥ 0%	≥ 0%		excluded if MAF < 0.01	snps with MAF > 0.05 and missingness rate > 0.05 and snps with MAF < 0.05 and missingness rate > 0.01		≥0.01	>0	>0.01	>0	>0
	HWE	p ≥ 10-6 [exclude if p<10-6]	excluded if p<1x10-6	>1e-6	>1e-6	>1e-6	>1e-6	>1e-4	p> 1E-6	>=1E-06	>=1E-06	> 10-6	NA	NA	p ≥ 10-15	p > 10-6	0.005	0.005	p> 10-5	p> 10-5	p> 0.005		common_hwe 5.7e-07 rare_hwe 1e-04	snps with MAF > 0.05 and HWE ≤0.00000057 in controls only and snps with MAF < 0.05 and HWE ≤ 0.0001 in controls only	Hardy-Weinberg p-value < 1e-5	p≥10-10	p ≥ 10-6	p ≥ 10-6	p ≥ 10-6	p ≥ 10-6
	Call rate [filter detail / N SNPs excluded]	≥ 95% [exclude if < 95%]	95% / 23,312	>=95% (1630)	>=95%	>=95%	>=95%	>=95%	> .95	>=97%	>=95%	≥ 99% (MAF < 5%) or ≥ 95% (MAF ≥ 5%)	≥ 95%	≥ 95%	≥ 90%	≥ 95%	≥ 95%	≥ 95%	≥ 98%	≥ 98%	> 95%		≥ 95%		>97%	≥ 95%	≥ 95%	≥ 90%	≥ 95%	≥ 95%
	Other		na	Allele frequenciey discordant with 1000G (absolute diff>0.3, or 100G MAF>0.1 and curent maf<0.01) (n=58); multi high quality (>90% identity) match to the genome (13856); HRC-1000G check: not match to ref (allele, chr, pos), not in ref, A?T G/C SNPs with MAF>0.4 in ref.dataset, SNPs with AF diff >0.2 compared to ref, no Indels, /dostrand check and flip if appliable	failed liftover, unflippable or failed mapping to 1000G	Clusters pass Affymetrix SNPolisher standard tests and thresholds. MAF not significantly affected by plate (excludsion threshold p< 9.5e-8 and <20% difference in MAF), Y and MT chromosome removed; duplicates and unflippable SNPs removed	MAF different from a reference cohort			Affymetrix cluster measures as recommended, p-value of plate association >=1e-7	Platform association p<1e-7	NA	none	none	none		NA	NA	Duplicates check	Duplicates check	Duplicates check	NA		NA			Cluster Separation score less than 0.2 or which had more than 1 Replicate error as defined with the HapMap control samples. Additional hand editing was done for X, Y and Mitochondrial loci.	NMI or duplicate pair discrepancies <= 3	Cluster Separation score less than 0.2 or which had more than 1 Replicate error as defined with the HapMap control samples. Additional hand editing was done for X, Y and Mitochondrial loci.	Cluster Separation score less than 0.2 or which had more than 1 Replicate error as defined with the HapMap control samples. Additional hand editing was done for X, Y and Mitochondrial loci.
	SNPs that met QC criteria	515391	378163	320432	360602	718409	546486	753790	681789	532875	471012	1587454, IFC - 14774351	1396260	1396258	365261	677961	527784	542797	634218	632630	528562	8805582			23261846	534552	125846	315622	125846	125846
Data Analysis	Software for analysis	SNPTEST v2.3.0	LMEKIN (R package)	SNPTEST v2.5.4	SNPTEST v2.5.4	SNPTEST v2.5.4	SNPTEST v2.5.4	PLINK2	EPACTS-3.2.6	Plink	Plink	PLINK v2.00a2LM AVX2 Intel (10 Aug 2019). IFC - PLINK (2.0)	rvtests v20171009	rvtests v20171009	rvtests	rvtests v20170228	SNPTEST v2.5.2	SNPTEST v2.5.2	SNPTEST v2.5.2	SNPTEST v2.5.2	SNPTEST v2.5.2	Plink	SNPTEST	EPACTS	RVTEST	EPACTS	EPACTS	EPACTS	EPACTS	EPACTS
	Analysis options	-frequentist 1 -method expected		-method expected, -use_raw_phenotypes, -frequentist 1	-method expected, -use_raw_phenotypes, -frequentist 1	-method expected, -use_raw_phenotypes, -frequentist 1	-method expected, -use_raw_phenotypes, -frequentist 1		-test q.emmax			#NAME?	--meta score	--meta score	--meta score	--single score	frequentist 1, method expected	frequentist 1, method expected	-frequentist 1 -method expected	-frequentist 1 -method expected	-frequentist 1 -method expected	linear	frequentist score	--q.emmax		--q.emmax	--q.emmax	--q.emmax	--q.emmax	--q.emmax
	Additional covariates in models	Untransformed / Age, sex, BMI	age, sex, bmi, PC 1-10	age, sex, bmi, PC1-10	age, sex, bmi, PC1-10	age, sex, bmi, PC1-10	age, sex, bmi, PC1-10	age,sex,bmi,PC1-3	sex, age, relatedness by kinship matrix	PC1-3	Relatedness	(residualized for age, top 4 PCs, [bmi])	Age, gender, kinship, admixture (Q1,Q3,Q4), BMI	Age, gender, kinship, admixture (Q1,Q3,Q4), BMI	Age, gender, Recruitment Center, PC1-PC3 (±BMI)	Age, center, pcs 1-2, +/- BMI	Age, sex, PC1-4, +/- BMI	Age, sex, PC1-4, +/- BMI	Age, sex, PC1-4, (BMI)	Age, sex, PC1-4, (BMI)	Age, sex, PC1-4, (BMI)	Age, sex, BMI, PC1-20	age, sex, bmi, PCA	age, sex, BMI, kinship matrix	kinship matrix	kinship matrix, sex, age, BMI	age, sex, BMI	age, sex, BMI	age, sex, BMI	age, sex, BMI
References	Reference study description (PMID)	16032514	474565 & 17372189	20519560	20519560	20519560	17257284	PMID: 11258203	PMID: 28119442	26197779	21798003	16030278	11136689	14693718		14968294	23241242	18000174	PMID:14663300		PMID:11251676	19880581	PMID: 11916347		33398163	Laakso M. et al.; Diabetologia 2008;51:502-11	17463248	17463248	n.a.	n.a.
	Study link/ website	http://www.helmholtz-muenchen.de/en/kora-en/kora-homepage/index.html	https://www.ncbi.nlm.nih.gov/projects/gap/cgi-bin/study.cgi?study_id=phs000007.v2.p1	http://www.mrc-epid.cam.ac.uk/research/studies/fenland/	http://www.mrc-epid.cam.ac.uk/research/studies/fenland/	http://www.mrc-epid.cam.ac.uk/research/studies/fenland/	http://www.mrc-epid.cam.ac.uk/research/studies/ely/	https://www.luric.online/		http://life.uni-leipzig.de/en/life_health_study.html		http://www.pubcare.uu.se/ulsam/				https://link.springer.com/article/10.1007/s00125-004-1335-5						https://www.helsinki.fi/en/researchgroups/genetic-and-metabolic-characterization-of-diabetes/research-and-projects/ppp-botnia-study

## Sheet: ST2 - N ISI
Supplementary table 2: Studies included in genetic discovery of Modified Stumvoll ISI
Study	Max Sample Size	Population	ISI adjBMI	ISI noBMI
Fenland (Fenland-OMICS, Fenland-OMICS, Fenland-GWAS)	10785	EUR	10785	10785
METSIM	8440	EUR	8437	8440
INTER99	5032	EUR	5030	5032
Botnia-PPP	3874	EUR	3874	3875
Botnia_Family	3009	EUR	2994	3009
FHS	2527	EUR	2521	2527
TUEF	2479	EUR	2479	2479
LIFE-Adult	2426	EUR	2426	2426
MDC	2320	EUR	2317	2320
Ely	1244	EUR	1242	1244
ADDITIONPRO	1202	EUR	1202	1202
LURIC	1139	EUR	1139	1139
DR's EXTRA	1046	EUR	1046	1046
ULSAM	962	EUR	960	962
RISC	956	EUR	956	956
DIAGEN	891	EUR	881	891
EUGENE2	875	EUR	875	875
SORBS	838	EUR	829	838
TAICHI	730	EAS	730	730
KORA	715	EUR	715	715
HEALTH2008	713	EUR	713	713
FUSION_GWAS	588	EUR	588	588
HTN-IR	582	His-AMR	582	582
BC1936	576	EUR	576	576
RIGCOH	529	EUR	529	529
MACAD	512	His-AMR	512	513
dps	325	EUR	325	325
FUSION_2	218	EUR	218	218
		TOTAL	55481	55535
		EUR	53657	53710
		NONEUR	1824	1825

## Sheet: ST3 N IFC
Supplementary Table 3: Study information for genetic discovery of Insulin Fold Change
Study	Max Sample Size	Population	IFC adjBMI	IFC noBMI
Fenland: (Fenland-OMICS, Fenland-OMICS, Fenland-GWAS)	10123	EUR	10123	10123
METSIM	8440	EUR	8437	8440
INTER99	5051	EUR	5049	5051
Botnia-PPP	3875	EUR	3874	3875
Botnia_Family	3009	EUR	2994	3009
TUEF	2575	EUR	2575	2575
FHS	2527	EUR	2521	2527
LIFE-Adult	2426	EUR	2426	2426
MDC	2320	EUR	2317	2320
ELY	1248	EUR	1246	1248
ADDITIONPRO	1204	EUR	1204	1204
LURIC	1139	EUR	1143	1139
DRS EXTRA	1046	EUR	1046	1046
RISC	968	EUR	968	968
ULSAM	960	EUR	960	960
DIAGEN	891	EUR	881	891
EUGENE2	876	EUR	876	876
SORBS	838	EUR	829	838
TAICHI	739	EAS	739	739
HEALTH2008	717	EUR	717	717
KORA	715	EUR	715	715
FUSION_GWAS	589	EUR	589	589
HTN-IR	586	His-AMR	586	586
BC1936	579	EUR	579	579
RIGCOH	529	EUR	529	529
MACAD	513	His-AMR	512	513
FUSION2	364	EUR	364	364
dps	325	EUR	325	325
		TOTAL	55124	55172
		EUR	53287	53334
		NONEUR	1837	1838

## Sheet: ST4 - correlation Fenland
Supplementary Table 4: Observational correlation of glycaemic traits with metabolic parameters in the Fenland Study
Pairwise spearman's rank correlation. l.ci - lower 95% confidence interval. u.ci - upper 95% confidence interval. Unadjusted p value. (N max = 11787 )
trait1	trait2	rho	p	l.ci	u.ci
IFC	ISI	-0.374644	0	-0.39	-0.36
IFC	Insulin	-0.154815	5.10012e-62	-0.17	-0.14
IFC	2hr Insulin	0.671371	0	0.66	0.68
IFC	Glucose	-0.0713673	2.45015e-14	-0.09	-0.05
IFC	2hr Glucose	0.511486	0	0.5	0.52
IFC	Proinsulin	-0.0095453	0.365045	-0.03	0.01
IFC	HbA1C	0.026306	0.00506739	0.01	0.04
IFC	HOMA	-0.138377	8.72855e-41	-0.16	-0.12
IFC	IR	0.0094426	0.363796	-0.01	0.03
IFC	ADIPO IR	0.0190139	0.0674424	0	0.04
IFC	Adiponectin	0.00727734	0.48484	-0.01	0.03
IFC	Triglyceride	0.0333869	0.000367298	0.02	0.05
IFC	HDL	0.0151519	0.106004	0	0.03
IFC	LDL	0.0114887	0.221612	-0.01	0.03
IFC	Cholesterol	0.0303539	0.00120058	0.01	0.05
IFC	Chol. Ratio	0.00138587	0.882471	-0.02	0.02
IFC	Liver Score	0.0262559	0.0103376	0.01	0.05
IFC	ApoA1	0.0534817	2.77183e-07	0.03	0.07
IFC	ApoB	0.0478813	4.22247e-06	0.03	0.07
IFC	C-Peptide	-0.0855915	0.00116333	-0.14	-0.03
IFC	GammaGT	0.00140269	0.881071	-0.02	0.02
IFC	Alk. Phos.	-0.0193616	0.0389276	-0.04	0
IFC	ALT	-0.0412318	1.08697e-05	-0.06	-0.02
IFC	Leptin	0.140566	7.50169e-42	0.12	0.16
IFC	NEFA	0.180858	1.04766e-68	0.16	0.2
IFC	Calcium	0.0224672	0.0165544	0	0.04
IFC	BMI	-0.0549892	4.31362e-09	-0.07	-0.04
IFC	Height	-0.273808	5.97175e-195	-0.29	-0.26
IFC	Weight	-0.197975	5.3657e-101	-0.22	-0.18
IFC	Total Fat	0.12589	3.59788e-41	0.11	0.14
IFC	Fat %	0.0687828	2.08582e-13	0.05	0.09
IFC	ALM	-0.267097	2.00031e-175	-0.28	-0.25
IFC	Waist	-0.0960416	9.77055e-25	-0.11	-0.08
IFC	Hip	-0.0987143	5.05022e-26	-0.12	-0.08
IFC	WHR	-0.0670515	8.32353e-13	-0.09	-0.05
IFC	BP dia.	0.0376023	6.02253e-05	0.02	0.06
IFC	BP sys	-0.0001476	0.987439	-0.02	0.02
IFC	NEFA	0.180858	1.04766e-68	0.16	0.2
ISI	IFC	-0.374644	0	-0.39	-0.36
ISI	Insulin	-0.77671	0	-0.78	-0.77
ISI	2hr Insulin	-0.876806	0	-0.88	-0.87
ISI	Glucose	-0.390282	0	-0.41	-0.37
ISI	2hr Glucose	-0.797874	0	-0.8	-0.79
ISI	Proinsulin	-0.530259	0	-0.54	-0.52
ISI	HbA1C	-0.20381	1.04406e-106	-0.22	-0.19
ISI	HOMA	-0.770885	0	-0.78	-0.76
ISI	IR	-0.370758	2.11072e-299	-0.39	-0.35
ISI	ADIPO IR	-0.689236	0	-0.7	-0.68
ISI	Adiponectin	0.338965	1.54481e-246	0.32	0.36
ISI	Triglyceride	-0.436647	0	-0.45	-0.42
ISI	HDL	0.346379	3.16559716865987e-318	0.33	0.36
ISI	LDL	-0.159864	1.10588e-65	-0.18	-0.14
ISI	Cholesterol	-0.130619	1.70174e-44	-0.15	-0.11
ISI	Chol. Ratio	-0.387649	0	-0.4	-0.37
ISI	Liver Score	-0.380422	0	-0.4	-0.36
ISI	ApoA1	0.198669	1.03475e-82	0.18	0.22
ISI	ApoB	-0.201437	4.80374e-85	-0.22	-0.18
ISI	C-Peptide	-0.694692	1.42477e-207	-0.72	-0.67
ISI	GammaGT	-0.323267	4.84845e-275	-0.34	-0.31
ISI	Alk. Phos.	-0.183365	1.39994e-86	-0.2	-0.17
ISI	ALT	-0.303223	1.50643e-240	-0.32	-0.29
ISI	Leptin	-0.40853	0	-0.43	-0.39
ISI	NEFA	-0.18935	3.00088e-75	-0.21	-0.17
ISI	Calcium	-0.0427427	5.09968e-06	-0.06	-0.02
ISI	BMI	-0.490156	0	-0.5	-0.48
ISI	Height	0.0223622	0.0170185	0	0.04
ISI	Weight	-0.379455	0	-0.4	-0.36
ISI	Total Fat	-0.331963	5.38252e-289	-0.35	-0.32
ISI	Fat %	-0.53408	0	-0.55	-0.52
ISI	ALM	-0.154642	1.16558e-58	-0.17	-0.14
ISI	Waist	-0.48708	0	-0.5	-0.47
ISI	Hip	-0.367732	0	-0.38	-0.35
ISI	WHR	-0.388298	0	-0.4	-0.37
ISI	BP dia.	-0.323106	9.89399e-275	-0.34	-0.31
ISI	BP sys	-0.276944	1.94296e-199	-0.29	-0.26
ISI	NEFA	-0.18935	3.00088e-75	-0.21	-0.17
Insulin	IFC	-0.154815	5.10012e-62	-0.17	-0.14
Insulin	ISI	-0.77671	0	-0.78	-0.77
Insulin	2hr Insulin	0.568746	0	0.56	0.58
Insulin	Glucose	0.396014	0	0.38	0.41
Insulin	2hr Glucose	0.350132	0	0.33	0.37
Insulin	Proinsulin	0.619717	0	0.61	0.63
Insulin	HbA1C	0.183863	2.91678e-88	0.17	0.2
Insulin	HOMA	0.988543	0	0.99	0.99
Insulin	IR	0.399863	0	0.38	0.42
Insulin	ADIPO IR	0.754101	0	0.75	0.76
Insulin	Adiponectin	-0.385873	0	-0.4	-0.37
Insulin	Triglyceride	0.454597	0	0.44	0.47
Insulin	HDL	-0.403371	0	-0.42	-0.39
Insulin	LDL	0.166791	1.35533e-72	0.15	0.18
Insulin	Cholesterol	0.119082	7.95605e-38	0.1	0.14
Insulin	Chol. Ratio	0.430819	0	0.42	0.45
Insulin	Liver Score	0.408193	0	0.39	0.42
Insulin	ApoA1	-0.272269	2.14127e-159	-0.29	-0.25
Insulin	ApoB	0.18994	4.38477e-77	0.17	0.21
Insulin	C-Peptide	0.863739	0	0.85	0.88
Insulin	GammaGT	0.351485	0	0.34	0.37
Insulin	Alk. Phos.	0.212731	1.70771e-118	0.2	0.23
Insulin	ALT	0.360837	0	0.34	0.38
Insulin	Leptin	0.401726	0	0.38	0.42
Insulin	NEFA	0.0383435	0.000198757	0.02	0.06
Insulin	Calcium	0.0233233	0.0121136	0.01	0.04
Insulin	BMI	0.564153	0	0.55	0.58
Insulin	Height	0.123574	1.23208e-40	0.11	0.14
Insulin	Weight	0.521593	0	0.51	0.53
Insulin	Total Fat	0.300808	4.47578e-239	0.28	0.32
Insulin	Fat %	0.550915	0	0.54	0.56
Insulin	ALM	0.308639	1.3388e-240	0.29	0.33
Insulin	Waist	0.584469	0	0.57	0.6
Insulin	Hip	0.454691	0	0.44	0.47
Insulin	WHR	0.461136	0	0.45	0.48
Insulin	BP dia.	0.326354	3.10767e-285	0.31	0.34
Insulin	BP sys	0.27768	7.30737e-204	0.26	0.29
Insulin	NEFA	0.0383435	0.000198757	0.02	0.06
2hr Insulin	IFC	0.671371	0	0.66	0.68
2hr Insulin	ISI	-0.876806	0	-0.88	-0.87
2hr Insulin	Insulin	0.568746	0	0.56	0.58
2hr Insulin	Glucose	0.22714	1.676e-134	0.21	0.24
2hr Insulin	2hr Glucose	0.678661	0	0.67	0.69
2hr Insulin	Proinsulin	0.418994	0	0.4	0.44
2hr Insulin	HbA1C	0.153051	5.07311e-61	0.14	0.17
2hr Insulin	HOMA	0.567955	0	0.55	0.58
2hr Insulin	IR	0.309517	1.41036e-204	0.29	0.33
2hr Insulin	ADIPO IR	0.543441	0	0.53	0.56
2hr Insulin	Adiponectin	-0.261142	4.56878e-144	-0.28	-0.24
2hr Insulin	Triglyceride	0.354714	0	0.34	0.37
2hr Insulin	HDL	-0.272448	1.00388e-194	-0.29	-0.26
2hr Insulin	LDL	0.131853	1.70767e-45	0.11	0.15
2hr Insulin	Cholesterol	0.112368	1.30118e-33	0.09	0.13
2hr Insulin	Chol. Ratio	0.309265	3.53831e-253	0.29	0.33
2hr Insulin	Liver Score	0.310611	8.50276e-215	0.29	0.33
2hr Insulin	ApoA1	-0.148164	1.4161e-46	-0.17	-0.13
2hr Insulin	ApoB	0.173437	2.01494e-63	0.15	0.19
2hr Insulin	C-Peptide	0.538107	1.15659e-108	0.5	0.57
2hr Insulin	GammaGT	0.252769	6.01681e-167	0.24	0.27
2hr Insulin	Alk. Phos.	0.143256	1.03142e-53	0.13	0.16
2hr Insulin	ALT	0.222986	2.18292e-129	0.21	0.24
2hr Insulin	Leptin	0.402694	0	0.39	0.42
2hr Insulin	NEFA	0.176115	3.3293e-65	0.16	0.2
2hr Insulin	Calcium	0.0380825	4.45652e-05	0.02	0.06
2hr Insulin	BMI	0.358115	0	0.34	0.37
2hr Insulin	Height	-0.137209	1.84997e-49	-0.16	-0.12
2hr Insulin	Weight	0.210031	7.52263e-115	0.19	0.23
2hr Insulin	Total Fat	0.327573	7.50147e-284	0.31	0.34
2hr Insulin	Fat %	0.453861	0	0.44	0.47
2hr Insulin	ALM	-0.00368731	0.700438	-0.02	0.02
2hr Insulin	Waist	0.339237	1.46995e-307	0.32	0.36
2hr Insulin	Hip	0.248311	5.9398e-161	0.23	0.27
2hr Insulin	WHR	0.272456	1.4369e-194	0.26	0.29
2hr Insulin	BP dia.	0.268929	1.27055e-189	0.25	0.29
2hr Insulin	BP sys	0.204898	3.31118e-109	0.19	0.22
2hr Insulin	NEFA	0.176115	3.3293e-65	0.16	0.2
Glucose	IFC	-0.0713673	2.45015e-14	-0.09	-0.05
Glucose	ISI	-0.390282	0	-0.41	-0.37
Glucose	Insulin	0.396014	0	0.38	0.41
Glucose	2hr Insulin	0.22714	1.676e-134	0.21	0.24
Glucose	2hr Glucose	0.345151	0	0.33	0.36
Glucose	Proinsulin	0.407151	0	0.39	0.42
Glucose	HbA1C	0.272135	2.22198e-198	0.26	0.29
Glucose	HOMA	0.523006	0	0.51	0.54
Glucose	IR	0.238922	2.64301e-123	0.22	0.26
Glucose	ADIPO IR	0.302516	4.8926e-200	0.28	0.32
Glucose	Adiponectin	-0.267134	1.00167e-154	-0.29	-0.25
Glucose	Triglyceride	0.270219	4.2836e-196	0.25	0.29
Glucose	HDL	-0.225787	5.84432e-136	-0.24	-0.21
Glucose	LDL	0.146725	2.72681e-57	0.13	0.16
Glucose	Cholesterol	0.121723	4.20823e-40	0.1	0.14
Glucose	Chol. Ratio	0.274117	5.85507e-202	0.26	0.29
Glucose	Liver Score	0.243062	4.99362e-133	0.22	0.26
Glucose	ApoA1	-0.122018	8.29097e-33	-0.14	-0.1
Glucose	ApoB	0.161094	3.26734e-56	0.14	0.18
Glucose	C-Peptide	0.447107	2.24005e-72	0.41	0.49
Glucose	GammaGT	0.283816	6.43967e-217	0.27	0.3
Glucose	Alk. Phos.	0.0995573	2.63816e-27	0.08	0.12
Glucose	ALT	0.260193	2.29598e-181	0.24	0.28
Glucose	Leptin	0.0409905	6.55193e-05	0.02	0.06
Glucose	NEFA	0.00142528	0.889696	-0.02	0.02
Glucose	Calcium	0.0501707	5.17592e-08	0.03	0.07
Glucose	BMI	0.29002	3.80533e-227	0.27	0.31
Glucose	Height	0.213252	2.75074e-121	0.2	0.23
Glucose	Weight	0.350321	0	0.33	0.37
Glucose	Total Fat	-0.00617568	0.504155	-0.02	0.01
Glucose	Fat %	0.240953	4.12716e-155	0.22	0.26
Glucose	ALM	0.318277	3.69808e-261	0.3	0.33
Glucose	Waist	0.375451	0	0.36	0.39
Glucose	Hip	0.216118	2.03963e-124	0.2	0.23
Glucose	WHR	0.367006	0	0.35	0.38
Glucose	BP dia.	0.240261	2.94279e-154	0.22	0.26
Glucose	BP sys	0.279557	2.24469e-210	0.26	0.3
Glucose	NEFA	0.00142528	0.889696	-0.02	0.02
2hr Glucose	IFC	0.511486	0	0.5	0.52
2hr Glucose	ISI	-0.797874	0	-0.8	-0.79
2hr Glucose	Insulin	0.350132	0	0.33	0.37
2hr Glucose	2hr Insulin	0.678661	0	0.67	0.69
2hr Glucose	Glucose	0.345151	0	0.33	0.36
2hr Glucose	Proinsulin	0.289401	7.57359e-178	0.27	0.31
2hr Glucose	HbA1C	0.183773	1.11497e-89	0.17	0.2
2hr Glucose	HOMA	0.375963	2.14951697864465e-316	0.36	0.39
2hr Glucose	IR	0.208925	4.26628e-94	0.19	0.23
2hr Glucose	ADIPO IR	0.427392	0	0.41	0.44
2hr Glucose	Adiponectin	-0.202633	1.7822e-88	-0.22	-0.18
2hr Glucose	Triglyceride	0.283711	8.30859e-217	0.27	0.3
2hr Glucose	HDL	-0.18409	2.99741e-90	-0.2	-0.17
2hr Glucose	LDL	0.102118	1.72151e-28	0.08	0.12
2hr Glucose	Cholesterol	0.10121	3.46829e-28	0.08	0.12
2hr Glucose	Chol. Ratio	0.226951	2.21168e-137	0.21	0.24
2hr Glucose	Liver Score	0.244267	2.26683e-134	0.23	0.26
2hr Glucose	ApoA1	-0.080815	3.15582e-15	-0.1	-0.06
2hr Glucose	ApoB	0.145225	6.58185e-46	0.13	0.16
2hr Glucose	C-Peptide	0.334571	2.31195e-39	0.29	0.38
2hr Glucose	GammaGT	0.202747	1.97574e-109	0.19	0.22
2hr Glucose	Alk. Phos.	0.100022	1.51363e-27	0.08	0.12
2hr Glucose	ALT	0.168905	4.94684e-76	0.15	0.19
2hr Glucose	Leptin	0.235293	2.15907e-119	0.22	0.25
2hr Glucose	NEFA	0.259844	5.73756e-146	0.24	0.28
2hr Glucose	Calcium	0.0429309	3.18348e-06	0.02	0.06
2hr Glucose	BMI	0.301675	1.67145e-246	0.29	0.32
2hr Glucose	Height	-0.066156	6.51546e-13	-0.08	-0.05
2hr Glucose	Weight	0.207489	8.78274e-115	0.19	0.22
2hr Glucose	Total Fat	0.219522	1.13811e-127	0.2	0.24
2hr Glucose	Fat %	0.335065	9.52175e-307	0.32	0.35
2hr Glucose	ALM	0.0574626	1.2398e-09	0.04	0.08
2hr Glucose	Waist	0.289318	6.7745e-226	0.27	0.31
2hr Glucose	Hip	0.218395	4.48144e-127	0.2	0.24
2hr Glucose	WHR	0.228331	5.51982e-139	0.21	0.25
2hr Glucose	BP dia.	0.218612	2.1037e-127	0.2	0.24
2hr Glucose	BP sys	0.210105	1.26842e-117	0.19	0.23
2hr Glucose	NEFA	0.259844	5.73756e-146	0.24	0.28

## Sheet: ST5 - correlation RISC
Supplementary Table 5 - Observational Correlation of insulin sensitivity and clearance related traits in the RISC study.
Pairwise spearman's rank correlation. l.ci - lower 95% confidence interval. u.ci - upper 95% confidence interval. Unadjusted p value.
trait1	trait1_define	trait2	trait2_define	rho	p	l.ci	u.ci
IFC_OGTT	Insulin fold change using OGTT measures at fasting and 2 h	EGP_B	basal glucose production, micromol/min/lean body weight (kg)	-0.0162593	0.764477	-0.12	0.09
ISI_OGTT	Modified Stumvoll ISI calculated using OGTT measures	EGP_B	basal glucose production, micromol/min/lean body weight (kg)	0.0491646	0.364707	-0.06	0.15
insC_20c	Insulin measured 20 min prior to clamp (fasting)	EGP_B	basal glucose production, micromol/min/lean body weight (kg)	0.0151199	0.777731	-0.09	0.12
insC0c	Insulin measured at 0 mins during clamp	EGP_B	basal glucose production, micromol/min/lean body weight (kg)	0.0440675	0.419343	-0.06	0.15
insC120c	Insulin measured at 2 h during clamp	EGP_B	basal glucose production, micromol/min/lean body weight (kg)	-0.0696277	0.198311	-0.17	0.04
insO0c	Fasting insulin prior to OGTT	EGP_B	basal glucose production, micromol/min/lean body weight (kg)	-0.0205714	0.704214	-0.13	0.09
insO120c	2 h Insulin (OGTT)	EGP_B	basal glucose production, micromol/min/lean body weight (kg)	-0.039729	0.456824	-0.14	0.06
M_I	M/I - clamp insulin sensitivity	EGP_B	basal glucose production, micromol/min/lean body weight (kg)	0.104836	0.0497036	0	0.21
IFC_OGTT	Insulin fold change using OGTT measures at fasting and 2 h	EGP_SS	glucose production during clamp, micromol/min/lean body weight (kg)	-0.058637	0.286008	-0.17	0.05
ISI_OGTT	Modified Stumvoll ISI calculated using OGTT measures	EGP_SS	glucose production during clamp, micromol/min/lean body weight (kg)	0.0949571	0.0835945	-0.01	0.2
insC_20c	Insulin measured 20 min prior to clamp (fasting)	EGP_SS	glucose production during clamp, micromol/min/lean body weight (kg)	-0.027587	0.611172	-0.13	0.08
insC0c	Insulin measured at 0 mins during clamp	EGP_SS	glucose production during clamp, micromol/min/lean body weight (kg)	0.00487877	0.929752	-0.1	0.11
insC120c	Insulin measured at 2 h during clamp	EGP_SS	glucose production during clamp, micromol/min/lean body weight (kg)	-0.112217	0.0401001	-0.22	-0.01
insO0c	Fasting insulin prior to OGTT	EGP_SS	glucose production during clamp, micromol/min/lean body weight (kg)	-0.106401	0.0520429	-0.21	0
insO120c	2 h Insulin (OGTT)	EGP_SS	glucose production during clamp, micromol/min/lean body weight (kg)	-0.084824	0.116333	-0.19	0.02
M_I	M/I - clamp insulin sensitivity	EGP_SS	glucose production during clamp, micromol/min/lean body weight (kg)	0.103133	0.0563692	0	0.21
IFC_OGTT	Insulin fold change using OGTT measures at fasting and 2 h	GCR_B	basal glucose clearance, ml/min/kg lean body mass	0.021411	0.694031	-0.09	0.13
ISI_OGTT	Modified Stumvoll ISI calculated using OGTT measures	GCR_B	basal glucose clearance, ml/min/kg lean body mass	0.108244	0.0461047	0	0.21
insC_20c	Insulin measured 20 min prior to clamp (fasting)	GCR_B	basal glucose clearance, ml/min/kg lean body mass	-0.111633	0.0371126	-0.21	-0.01
insC0c	Insulin measured at 0 mins during clamp	GCR_B	basal glucose clearance, ml/min/kg lean body mass	-0.0880154	0.107297	-0.19	0.02
insC120c	Insulin measured at 2 h during clamp	GCR_B	basal glucose clearance, ml/min/kg lean body mass	-0.0553892	0.307797	-0.16	0.05
insO0c	Fasting insulin prior to OGTT	GCR_B	basal glucose clearance, ml/min/kg lean body mass	-0.0683332	0.208142	-0.17	0.04
insO120c	2 h Insulin (OGTT)	GCR_B	basal glucose clearance, ml/min/kg lean body mass	-0.0359226	0.502332	-0.14	0.07
M_I	M/I - clamp insulin sensitivity	GCR_B	basal glucose clearance, ml/min/kg lean body mass	0.116396	0.0297009	0.01	0.22
IFC_OGTT	Insulin fold change using OGTT measures at fasting and 2 h	GCR_SS	steady state glucose clearance, ml/min/kg lean body mass	-0.13211	0.0158523	-0.24	-0.02
ISI_OGTT	Modified Stumvoll ISI calculated using OGTT measures	GCR_SS	steady state glucose clearance, ml/min/kg lean body mass	0.472962	5.79372e-20	0.39	0.55
insC_20c	Insulin measured 20 min prior to clamp (fasting)	GCR_SS	steady state glucose clearance, ml/min/kg lean body mass	-0.462036	1.72825e-19	-0.54	-0.37
insC0c	Insulin measured at 0 mins during clamp	GCR_SS	steady state glucose clearance, ml/min/kg lean body mass	-0.410641	8.15279e-15	-0.5	-0.32
insC120c	Insulin measured at 2 h during clamp	GCR_SS	steady state glucose clearance, ml/min/kg lean body mass	-0.0729538	0.182841	-0.18	0.03
insO0c	Fasting insulin prior to OGTT	GCR_SS	steady state glucose clearance, ml/min/kg lean body mass	-0.420514	9.60504e-16	-0.51	-0.33
insO120c	2 h Insulin (OGTT)	GCR_SS	steady state glucose clearance, ml/min/kg lean body mass	-0.379553	3.13269e-13	-0.47	-0.29
M_I	M/I - clamp insulin sensitivity	GCR_SS	steady state glucose clearance, ml/min/kg lean body mass	0.784299	1.08877e-72	0.74	0.82
IFC_OGTT	Insulin fold change using OGTT measures at fasting and 2 h	hie_0	hepatic insulin extraction	0.21578	9.72675e-13	0.16	0.27
ISI_OGTT	Modified Stumvoll ISI calculated using OGTT measures	hie_0	hepatic insulin extraction	0.169601	2.3803e-08	0.11	0.23
insC_20c	Insulin measured 20 min prior to clamp (fasting)	hie_0	hepatic insulin extraction	-0.0742713	0.0150046	-0.13	-0.01
insC0c	Insulin measured at 0 mins during clamp	hie_0	hepatic insulin extraction	-0.0585983	0.058394	-0.12	0
insC120c	Insulin measured at 2 h during clamp	hie_0	hepatic insulin extraction	0.398648	1.63945e-41	0.35	0.45
insO0c	Fasting insulin prior to OGTT	hie_0	hepatic insulin extraction	-0.37361	4.15373e-37	-0.42	-0.32
insO120c	2 h Insulin (OGTT)	hie_0	hepatic insulin extraction	-0.0604809	0.0479422	-0.12	0
M_I	M/I - clamp insulin sensitivity	hie_0	hepatic insulin extraction	-0.132617	1.23968e-05	-0.19	-0.07
IFC_OGTT	Insulin fold change using OGTT measures at fasting and 2 h	icl_clamp	peripheral insulin clearance during clamp (1/min/m²)	-0.0850412	0.00537657	-0.14	-0.03
ISI_OGTT	Modified Stumvoll ISI calculated using OGTT measures	icl_clamp	peripheral insulin clearance during clamp (1/min/m²)	0.272026	1.31435e-19	0.22	0.33
insC_20c	Insulin measured 20 min prior to clamp (fasting)	icl_clamp	peripheral insulin clearance during clamp (1/min/m²)	-0.327674	5.09081e-29	-0.38	-0.27
insC0c	Insulin measured at 0 mins during clamp	icl_clamp	peripheral insulin clearance during clamp (1/min/m²)	-0.345029	2.49207e-31	-0.4	-0.29
insC120c	Insulin measured at 2 h during clamp	icl_clamp	peripheral insulin clearance during clamp (1/min/m²)	-0.947435	0	-0.95	-0.94
insO0c	Fasting insulin prior to OGTT	icl_clamp	peripheral insulin clearance during clamp (1/min/m²)	-0.305342	9.70481e-25	-0.36	-0.25
insO120c	2 h Insulin (OGTT)	icl_clamp	peripheral insulin clearance during clamp (1/min/m²)	-0.285792	4.58916e-22	-0.34	-0.23
M_I	M/I - clamp insulin sensitivity	icl_clamp	peripheral insulin clearance during clamp (1/min/m²)	0.54871	2.82747e-88	0.51	0.59
IFC_OGTT	Insulin fold change using OGTT measures at fasting and 2 h	icl_OGTT	endogegneous "pre-hepatic" clearance during the OGTT	-0.16907	2.3388e-08	-0.23	-0.11
ISI_OGTT	Modified Stumvoll ISI calculated using OGTT measures	icl_OGTT	endogegneous "pre-hepatic" clearance during the OGTT	0.500589	1.9253e-69	0.45	0.54
insC_20c	Insulin measured 20 min prior to clamp (fasting)	icl_OGTT	endogegneous "pre-hepatic" clearance during the OGTT	-0.47272	1.5266e-62	-0.52	-0.43
insC0c	Insulin measured at 0 mins during clamp	icl_OGTT	endogegneous "pre-hepatic" clearance during the OGTT	-0.435326	7.60441e-51	-0.48	-0.39
insC120c	Insulin measured at 2 h during clamp	icl_OGTT	endogegneous "pre-hepatic" clearance during the OGTT	-0.291823	1.00688e-22	-0.35	-0.24
insO0c	Fasting insulin prior to OGTT	icl_OGTT	endogegneous "pre-hepatic" clearance during the OGTT	-0.576054	2.78899e-97	-0.61	-0.53
insO120c	2 h Insulin (OGTT)	icl_OGTT	endogegneous "pre-hepatic" clearance during the OGTT	-0.552121	3.53253e-89	-0.59	-0.51
M_I	M/I - clamp insulin sensitivity	icl_OGTT	endogegneous "pre-hepatic" clearance during the OGTT	0.46657	5.60765e-61	0.42	0.51
ISI_OGTT	Modified Stumvoll ISI calculated using OGTT measures	IFC_OGTT	Insulin fold change using OGTT measures at fasting and 2 h	-0.457868	3.13508e-57	-0.5	-0.41
insC_20c	Insulin measured 20 min prior to clamp (fasting)	IFC_OGTT	Insulin fold change using OGTT measures at fasting and 2 h	0.00899906	0.768841	-0.05	0.07
insC0c	Insulin measured at 0 mins during clamp	IFC_OGTT	Insulin fold change using OGTT measures at fasting and 2 h	0.0206784	0.504715	-0.04	0.08
insC120c	Insulin measured at 2 h during clamp	IFC_OGTT	Insulin fold change using OGTT measures at fasting and 2 h	0.0637794	0.0390775	0	0.12
insO0c	Fasting insulin prior to OGTT	IFC_OGTT	Insulin fold change using OGTT measures at fasting and 2 h	-0.165181	4.57017e-08	-0.22	-0.11
insO120c	2 h Insulin (OGTT)	IFC_OGTT	Insulin fold change using OGTT measures at fasting and 2 h	0.724782	4.2106e-177	0.7	0.75
M_I	M/I - clamp insulin sensitivity	IFC_OGTT	Insulin fold change using OGTT measures at fasting and 2 h	-0.179607	3.29061e-09	-0.24	-0.12
IFC_OGTT	Insulin fold change using OGTT measures at fasting and 2 h	insC_20c	Insulin measured 20 min prior to clamp (fasting)	0.00899906	0.768841	-0.05	0.07
ISI_OGTT	Modified Stumvoll ISI calculated using OGTT measures	insC_20c	Insulin measured 20 min prior to clamp (fasting)	-0.514597	2.50824e-73	-0.56	-0.47
insC0c	Insulin measured at 0 mins during clamp	insC_20c	Insulin measured 20 min prior to clamp (fasting)	0.819679	6.74907e-262	0.8	0.84
insC120c	Insulin measured at 2 h during clamp	insC_20c	Insulin measured 20 min prior to clamp (fasting)	0.306024	6.8412e-25	0.25	0.36
insO0c	Fasting insulin prior to OGTT	insC_20c	Insulin measured 20 min prior to clamp (fasting)	0.645846	1.67276e-128	0.61	0.68
insO120c	2 h Insulin (OGTT)	insC_20c	Insulin measured 20 min prior to clamp (fasting)	0.455393	2.5638e-57	0.41	0.5
M_I	M/I - clamp insulin sensitivity	insC_20c	Insulin measured 20 min prior to clamp (fasting)	-0.522946	1.38528e-78	-0.56	-0.48
IFC_OGTT	Insulin fold change using OGTT measures at fasting and 2 h	insC0c	Insulin measured at 0 mins during clamp	0.0206784	0.504715	-0.04	0.08
ISI_OGTT	Modified Stumvoll ISI calculated using OGTT measures	insC0c	Insulin measured at 0 mins during clamp	-0.49826	1.53765e-66	-0.54	-0.45
insC_20c	Insulin measured 20 min prior to clamp (fasting)	insC0c	Insulin measured at 0 mins during clamp	0.819679	6.74907e-262	0.8	0.84
insC120c	Insulin measured at 2 h during clamp	insC0c	Insulin measured at 0 mins during clamp	0.31367	1.79276e-25	0.26	0.37
insO0c	Fasting insulin prior to OGTT	insC0c	Insulin measured at 0 mins during clamp	0.606641	9.53846e-107	0.57	0.64
insO120c	2 h Insulin (OGTT)	insC0c	Insulin measured at 0 mins during clamp	0.43935	1.01254e-51	0.39	0.49
M_I	M/I - clamp insulin sensitivity	insC0c	Insulin measured at 0 mins during clamp	-0.491297	2.45202e-66	-0.54	-0.44
IFC_OGTT	Insulin fold change using OGTT measures at fasting and 2 h	insC120c	Insulin measured at 2 h during clamp	0.0637794	0.0390775	0	0.12
ISI_OGTT	Modified Stumvoll ISI calculated using OGTT measures	insC120c	Insulin measured at 2 h during clamp	-0.227733	8.76812e-14	-0.28	-0.17
insC_20c	Insulin measured 20 min prior to clamp (fasting)	insC120c	Insulin measured at 2 h during clamp	0.306024	6.8412e-25	0.25	0.36
insC0c	Insulin measured at 0 mins during clamp	insC120c	Insulin measured at 2 h during clamp	0.31367	1.79276e-25	0.26	0.37
insO0c	Fasting insulin prior to OGTT	insC120c	Insulin measured at 2 h during clamp	0.275669	6.89461e-20	0.22	0.33
insO120c	2 h Insulin (OGTT)	insC120c	Insulin measured at 2 h during clamp	0.249427	1.00752e-16	0.19	0.3
M_I	M/I - clamp insulin sensitivity	insC120c	Insulin measured at 2 h during clamp	-0.501503	2.32727e-70	-0.54	-0.46
IFC_OGTT	Insulin fold change using OGTT measures at fasting and 2 h	insO0c	Fasting insulin prior to OGTT	-0.165181	4.57017e-08	-0.22	-0.11
ISI_OGTT	Modified Stumvoll ISI calculated using OGTT measures	insO0c	Fasting insulin prior to OGTT	-0.681778	6.37912e-149	-0.71	-0.65
insC_20c	Insulin measured 20 min prior to clamp (fasting)	insO0c	Fasting insulin prior to OGTT	0.645846	1.67276e-128	0.61	0.68
insC0c	Insulin measured at 0 mins during clamp	insO0c	Fasting insulin prior to OGTT	0.606641	9.53846e-107	0.57	0.64
insC120c	Insulin measured at 2 h during clamp	insO0c	Fasting insulin prior to OGTT	0.275669	6.89461e-20	0.22	0.33
insO120c	2 h Insulin (OGTT)	insO0c	Fasting insulin prior to OGTT	0.50717	7.55162e-72	0.46	0.55
M_I	M/I - clamp insulin sensitivity	insO0c	Fasting insulin prior to OGTT	-0.495373	6.03275e-68	-0.54	-0.45
IFC_OGTT	Insulin fold change using OGTT measures at fasting and 2 h	insO120c	2 h Insulin (OGTT)	0.724782	4.2106e-177	0.7	0.75
ISI_OGTT	Modified Stumvoll ISI calculated using OGTT measures	insO120c	3 h Insulin (OGTT)	-0.869076	0	-0.88	-0.85
insC_20c	Insulin measured 20 min prior to clamp (fasting)	insO120c	4 h Insulin (OGTT)	0.455393	2.5638e-57	0.41	0.5
insC0c	Insulin measured at 0 mins during clamp	insO120c	5 h Insulin (OGTT)	0.43935	1.01254e-51	0.39	0.49
insC120c	Insulin measured at 2 h during clamp	insO120c	6 h Insulin (OGTT)	0.249427	1.00752e-16	0.19	0.3
insO0c	Fasting insulin prior to OGTT	insO120c	7 h Insulin (OGTT)	0.50717	7.55162e-72	0.46	0.55
M_I	M/I - clamp insulin sensitivity	insO120c	8 h Insulin (OGTT)	-0.492298	3.75358e-68	-0.54	-0.45
IFC_OGTT	Insulin fold change using OGTT measures at fasting and 2 h	ISI_OGTT	Modified Stumvoll ISI calculated using OGTT measures	-0.457868	3.13508e-57	-0.5	-0.41
insC_20c	Insulin measured 20 min prior to clamp (fasting)	ISI_OGTT	Modified Stumvoll ISI calculated using OGTT measures	-0.514597	2.50824e-73	-0.56	-0.47
insC0c	Insulin measured at 0 mins during clamp	ISI_OGTT	Modified Stumvoll ISI calculated using OGTT measures	-0.49826	1.53765e-66	-0.54	-0.45
insC120c	Insulin measured at 2 h during clamp	ISI_OGTT	Modified Stumvoll ISI calculated using OGTT measures	-0.227733	8.76812e-14	-0.28	-0.17
insO0c	Fasting insulin prior to OGTT	ISI_OGTT	Modified Stumvoll ISI calculated using OGTT measures	-0.681778	6.37912e-149	-0.71	-0.65
insO120c	2 h Insulin (OGTT)	ISI_OGTT	Modified Stumvoll ISI calculated using OGTT measures	-0.869076	0	-0.88	-0.85
M_I	M/I - clamp insulin sensitivity	ISI_OGTT	Modified Stumvoll ISI calculated using OGTT measures	0.522554	5.10119e-76	0.48	0.56
IFC_OGTT	Insulin fold change using OGTT measures at fasting and 2 h	ISR0	basal insulin secretion (pmol min-1m-2)	-0.0697182	0.0220688	-0.13	-0.01
ISI_OGTT	Modified Stumvoll ISI calculated using OGTT measures	ISR0	basal insulin secretion (pmol min-1m-2)	-0.581069	2.33892e-98	-0.62	-0.54
insC_20c	Insulin measured 20 min prior to clamp (fasting)	ISR0	basal insulin secretion (pmol min-1m-2)	0.607954	9.57442e-113	0.57	0.64
insC0c	Insulin measured at 0 mins during clamp	ISR0	basal insulin secretion (pmol min-1m-2)	0.545688	1.91937e-84	0.5	0.59
insC120c	Insulin measured at 2 h during clamp	ISR0	basal insulin secretion (pmol min-1m-2)	0.197256	5.47051e-11	0.14	0.25
insO0c	Fasting insulin prior to OGTT	ISR0	basal insulin secretion (pmol min-1m-2)	0.782695	4.44058e-226	0.76	0.8
insO120c	2 h Insulin (OGTT)	ISR0	basal insulin secretion (pmol min-1m-2)	0.465947	1.2243e-60	0.42	0.51
M_I	M/I - clamp insulin sensitivity	ISR0	basal insulin secretion (pmol min-1m-2)	-0.461121	1.57247e-59	-0.51	-0.41
IFC_OGTT	Insulin fold change using OGTT measures at fasting and 2 h	ISR5dr	insulin secretion 5 mM glucose, beta cell dose response (pmol min-1m-2)	0.000492036	0.987126	-0.06	0.06
ISI_OGTT	Modified Stumvoll ISI calculated using OGTT measures	ISR5dr	insulin secretion 5 mM glucose, beta cell dose response (pmol min-1m-2)	0.180579	2.3551e-09	0.12	0.24
insC_20c	Insulin measured 20 min prior to clamp (fasting)	ISR5dr	insulin secretion 5 mM glucose, beta cell dose response (pmol min-1m-2)	0.0303582	0.313118	-0.03	0.09
insC0c	Insulin measured at 0 mins during clamp	ISR5dr	insulin secretion 5 mM glucose, beta cell dose response (pmol min-1m-2)	0.00012674	0.996688	-0.06	0.06
insC120c	Insulin measured at 2 h during clamp	ISR5dr	insulin secretion 5 mM glucose, beta cell dose response (pmol min-1m-2)	0.0482074	0.112344	-0.01	0.11
insO0c	Fasting insulin prior to OGTT	ISR5dr	insulin secretion 5 mM glucose, beta cell dose response (pmol min-1m-2)	0.0576345	0.0572581	0	0.12
insO120c	2 h Insulin (OGTT)	ISR5dr	insulin secretion 5 mM glucose, beta cell dose response (pmol min-1m-2)	0.0406615	0.176798	-0.02	0.1
M_I	M/I - clamp insulin sensitivity	ISR5dr	insulin secretion 5 mM glucose, beta cell dose response (pmol min-1m-2)	-0.0186954	0.533797	-0.08	0.04
IFC_OGTT	Insulin fold change using OGTT measures at fasting and 2 h	ISRtot	total insulin secretion (nmol m-2)	0.38896	2.92596e-40	0.34	0.44
ISI_OGTT	Modified Stumvoll ISI calculated using OGTT measures	ISRtot	total insulin secretion (nmol m-2)	-0.595707	1.59063e-104	-0.63	-0.56
insC_20c	Insulin measured 20 min prior to clamp (fasting)	ISRtot	total insulin secretion (nmol m-2)	0.458563	1.32598e-58	0.41	0.5
insC0c	Insulin measured at 0 mins during clamp	ISRtot	total insulin secretion (nmol m-2)	0.422504	8.76955e-48	0.37	0.47
insC120c	Insulin measured at 2 h during clamp	ISRtot	total insulin secretion (nmol m-2)	0.198416	4.19962e-11	0.14	0.25
insO0c	Fasting insulin prior to OGTT	ISRtot	total insulin secretion (nmol m-2)	0.46108	2.00616e-58	0.41	0.51
insO120c	2 h Insulin (OGTT)	ISRtot	total insulin secretion (nmol m-2)	0.670889	2.10549e-145	0.64	0.7
M_I	M/I - clamp insulin sensitivity	ISRtot	total insulin secretion (nmol m-2)	-0.472095	1.08779e-62	-0.52	-0.43
IFC_OGTT	Insulin fold change using OGTT measures at fasting and 2 h	M_I	M/I - clamp insulin sensitivity	-0.179607	3.29061e-09	-0.24	-0.12
ISI_OGTT	Modified Stumvoll ISI calculated using OGTT measures	M_I	M/I - clamp insulin sensitivity	0.522554	5.10119e-76	0.48	0.56
insC_20c	Insulin measured 20 min prior to clamp (fasting)	M_I	M/I - clamp insulin sensitivity	-0.522946	1.38528e-78	-0.56	-0.48
insC0c	Insulin measured at 0 mins during clamp	M_I	M/I - clamp insulin sensitivity	-0.491297	2.45202e-66	-0.54	-0.44
insC120c	Insulin measured at 2 h during clamp	M_I	M/I - clamp insulin sensitivity	-0.501503	2.32727e-70	-0.54	-0.46
insO0c	Fasting insulin prior to OGTT	M_I	M/I - clamp insulin sensitivity	-0.495373	6.03275e-68	-0.54	-0.45
insO120c	2 h Insulin (OGTT)	M_I	M/I - clamp insulin sensitivity	-0.492298	3.75358e-68	-0.54	-0.45
IFC_OGTT	Insulin fold change using OGTT measures at fasting and 2 h	ogis	Oral Glucose Insulin Sensitivity ml min-1 m-2	-0.255518	2.37451e-17	-0.31	-0.2
ISI_OGTT	Modified Stumvoll ISI calculated using OGTT measures	ogis	Oral Glucose Insulin Sensitivity ml min-1 m-3	0.721507	4.72574e-172	0.69	0.75
insC_20c	Insulin measured 20 min prior to clamp (fasting)	ogis	Oral Glucose Insulin Sensitivity ml min-1 m-4	-0.480809	2.32031e-62	-0.53	-0.43
insC0c	Insulin measured at 0 mins during clamp	ogis	Oral Glucose Insulin Sensitivity ml min-1 m-5	-0.472921	9.71254e-59	-0.52	-0.42
insC120c	Insulin measured at 2 h during clamp	ogis	Oral Glucose Insulin Sensitivity ml min-1 m-6	-0.166485	6.85014e-08	-0.23	-0.11
insO0c	Fasting insulin prior to OGTT	ogis	Oral Glucose Insulin Sensitivity ml min-1 m-7	-0.541246	1.08172e-82	-0.58	-0.5
insO120c	2 h Insulin (OGTT)	ogis	Oral Glucose Insulin Sensitivity ml min-1 m-8	-0.588703	2.00949e-100	-0.63	-0.55
M_I	M/I - clamp insulin sensitivity	ogis	Oral Glucose Insulin Sensitivity ml min-1 m-9	0.394648	7.85396e-41	0.34	0.44

## Sheet: ST6 - primary  associations
Supplementary Table 6 - Lead variants at genome wide significant loci for insulin fold change and Modified Stumvoll ISI and their association with relevant traits
EAF - effect allele frequency, adjBMI - adjusted for BMI, SE - standard error
								adj. BMI				BMI unadjusted				Type 2 Diabetes EUR (Vujkovic et al; 2020)				2hr Glucose adjBMI EUR (Chen et al, 2021)				Fasting Insulin adjBMI EUR (Chen et al, 2021)				WHR adjBMI EUR (Pulit et al, 2019)
Trait	Population	Locus	MarkerName	rsid	Effect Allele	Non-Effect Allele	EAF	Beta	SE	P-value	N	Beta	SE	P-value	N	Beta	SE	P-value	N	Beta	SE	P-value	N	Beta	SE	P-value	N	Beta	SE	P-value	N
Insulin Fold Change	EUR	MTN1RB	11:92673828:C_T	rs1387153	T	C	0.3023	0.0438	0.0069	2.25e-10	52698	0.0431	0.0069	4.33e-10	52745	0.075	0.005	1.05e-50	1042540	0.0066	0.0063	0.2948	63163.8	-0.011	0.0045	0.01401	141953	-0.0036	0.0019	0.05717	681969
		PPP1R3B (primary)	8:9173358:A_G	rs7012814	A	G	0.4796	0.0481	0.0065	1.35e-13	52458	0.0483	0.0065	1.07e-13	52496	-0.003	0.0063	0.6374	835859	0.0354	0.0058	1.038e-09	63395.8	-0.045	0.004	8.342e-30	148942	-0.0145	0.002	2.99e-13	484563
		PPP1R3B (secondary)	8:9185146:C_T	rs2126259	T	C	0.1265	-0.0688	0.0099	2.856e-12	52698	-0.0706	0.0099	6.117e-13	52745	-0.0521	0.0078	1.92e-11	1042540	-0.0567	0.009	2.976e-10	63392.9	0.0538	0.0064	4.756e-17	144629	0.006	0.0028	0.03299	682850
		C2CD4A	15:62396189:A_C	rs7167878	A	C	0.4606	-0.0426	0.0064	2.76e-11	53287	-0.0424	0.0064	3.41e-11	53334	-0.0398	0.0046	4.63e-18	1042540	0.0324	0.0058	2.321e-08	63395.9	0.0018	0.0039	0.6416	151013	0.0049	0.0018	0.006972	627095
		SLC2A4	17:7185779:A_C	rs117643180	A	C	0.0231	0.1428	0.0221	1.11e-10	50671	0.1453	0.0221	5.26e-11	50708	0.0462	0.0148	0.001837	1041220	0.1893	0.0253	7.308e-14	38302	0.018	0.0147	0.2193	112805	0.0126	0.0064	0.04901	484563
Insulin Fold Change	NON EUR (HIS AMR + EAS)	BICC1	10:60632252:A_G	rs60453193	A	G	0.93	0.4306	0.0785	4.061e-08	1837	0.4334	0.0785	3.37e-08	1838	0.0081	0.007	0.2485	1042540	-0.0016	0.0107	0.8811	44208	-0.0125	0.0068	0.06672	122105	0.0009	0.0029	0.7667	484563
Modified Stumvoll ISI	EUR	IRS1	2:227101411:A_G	rs2972144	A	G	0.366	0.0644	0.0067	1.1e-21	50511	0.0458	0.0066	5.31e-12	52872	0.0899	0.0048	1.42e-79	1042540	-0.0312	0.0059	1.236e-07	63391	-0.0514	0.004	2.275e-38	150996	-0.005	0.0018	0.004663	694449
		COBLL1	2:165558252:C_T	rs12692738	T	C	0.7724	-0.0568	0.0075	5.24e-14	53657	-0.0351	0.0076	3.44e-06	53710	-0.0514	0.0074	3.42e-12	835859	0.0378	0.0068	2.716e-08	63386	0.0466	0.0046	2.507e-24	151010	0.0297	0.002	2.831e-49	694114
		PPARG	3:12385828:A_G	rs11128603	A	G	0.8595	-0.0635	0.0091	2.64e-12	53657	-0.0389	0.0092	2.33e-05	53710	-0.0942	0.007	2.23e-41	1042540	0.0275	0.0082	0.0007975	63396	0.052	0.0057	7.123e-20	151013	-0.0069	0.0028	0.01347	626702
		SLC2A4	17:7185779:A_C	rs117643180	A	C	0.0231	-0.1416	0.0221	1.58e-10	51187	-0.1251	0.0222	1.67e-08	51230	0.0462	0.0148	0.001837	1041220	0.1893	0.0253	7.308e-14	38302	0.018	0.0147	0.2193	112805	0.0126	0.0064	0.04901	484563
		C5orf67	5:55806751:A_G	rs459193	A	G	0.2816	0.0409	0.007	6.18e-09	53657	0.0348	0.007	7.95e-07	53710	0.0467	0.0052	4.42e-19	1042540	-0.0145	0.0066	0.02802	63383	-0.0353	0.0045	3.157e-15	145254	0.0109	0.002	2.533e-08	694502
		MTOR	1:11322628:G_T	rs2295080	T	G	0.6961	-0.0394	0.0069	1.34e-08	53657	-0.0243	0.0069	0.000469	53710	0.0265	0.0068	9.37e-05	835859	0.0157	0.0063	0.0127	63381.8	0.0164	0.0043	0.0001243	149740	0.0066	0.0018	0.0002884	689819
		BCL2	18:60845884:C_T	rs12454712	T	C	0.5858	-0.0374	0.0068	4.42e-08	52701	-0.0231	0.0068	0.0007387	52754	-0.0412	0.0048	8.3e-18	1039830	0.0355	0.0066	7.499e-08	55370.4	0.03	0.005	1.777e-09	113902	0.017	0.0018	1.326e-20	654356
		FAM101A	12:124539537:A_C	rs1906937	A	C	0.2894	-0.0384	0.007	4.86e-08	53657	-0.0313	0.007	8.99e-06	53710	0.0328	0.0069	2.01e-06	835859	0.0189	0.0072	0.008665	51420.8	0.0182	0.0047	0.0001009	136287	0.0347	0.0022	3.45e-56	484563

## Sheet: ST7 - associations ancestry
Supplementary Table 7 - Associations at insulin fold change and modified Stumvoll ISI associated loci across ancestry specific and multi-ancestry meta-analyses
EUR - European ancestry, HIS-AMR - Hispanic American ancestry, EAS - East Asian ancestry, adjBMI - adjusted for BMI
					IFC adjBMI																									ISI adjBMI
					EUR					HIS-AMR					EAS					Multi-ancestry					HIS-AMR and EAS					EUR					HIS-AMR					EAS					Multi-ancestry
Locus	MarkerName	rsid	Effect Allele	Non-Effect Allele	EAF	Beta	SE	P	N	EAF	Beta	SE	P	N	EAF	Beta	SE	P	N	EAF	Beta	SE	P	N	EAF	Beta	SE	P	N	EAF	Beta	SE	P	N	EAF	Beta	SE	P	N	EAF	Beta	SE	P	N	EAF	Beta	SE	P	N
MTOR	1:11322628:G_T	rs2295080	T	G	0.6961	0.0113	0.0069	0.1017	53287	0.7224	0.0885	0.0505	0.07969	1098	0.7662	-0.0645	0.0669	0.3351	739	0.6973	0.017219	0.029471	0.559	55124	0.7383	0.018291	0.076247	0.8104	1837	0.6961	-0.0394	0.0069	1.34e-08	53657	0.7242	0.0044	0.051	0.9312	1094	0.767	0.0479	0.0671	0.4756	730	0.6973	-0.02946	0.017309	0.0887	55481
BICC1	10:60632252:A_G	rs60453193	A	G	0.8808	-0.0026	0.0101	0.7959	50671	0.9227	0.4348	0.085	3.133e-07	1098	0.9583	0.4063	0.2039	0.04629	739	0.8815	0.25935	0.183381	0.1573	52508	0.928	0.430581	0.078456	4.06e-08	1837	0.8807	0.0227	0.0101	0.02457	51187	0.923	-0.0801	0.0847	0.3443	1094	0.9579	0.0664	0.2038	0.7445	730	0.8814	0.021419	0.009822	0.0292	53011
MTN1RB	11:92673828:C_T	rs1387153	T	C	0.3023	0.0439	0.0069	2.051e-10	52698	0.2246	0.0798	0.0534	0.1351	1098	0.4366	0.0923	0.0542	0.08852	739	0.3031	0.045202	0.006694	1.45e-11	54535	0.329	0.085957	0.038039	0.02384	1837	0.302	-0.0133	0.0069	0.05515	53066	0.2263	-0.0154	0.0536	0.7739	1094	0.4378	-0.0784	0.0544	0.1495	730	0.3029	-0.01432	0.006695	0.03245	54890
FAM101A	12:124539537:A_C	rs1906937	A	C	0.2892	0.0169	0.007	0.01587	53287	0.2644	-0.0685	0.0508	0.1775	1098	0.3381	-0.0555	0.0676	0.4112	739	0.2893	-0.01477	0.031278	0.637	55124	0.291	-0.06381	0.040611	0.1161	1837	0.2894	-0.0384	0.007	4.856e-08	53657	0.2644	0.1	0.0514	0.05171	1094	0.3388	0.0263	0.0677	0.6981	730	0.2895	0.019156	0.048415	0.6924	55481
C2CD4A	15:62396189:A_C	rs7167878	A	C	0.4606	-0.0428	0.0064	2.23e-11	53287	0.546	-0.0005	0.0443	0.991	1098	0.3321	-0.0888	0.0562	0.1143	739	0.4607	-0.04253	0.006199	6.85e-12	55124	0.464	-0.03788	0.043629	0.3853	1837	0.4599	-0.0078	0.0064	0.2248	53657	0.5458	-0.0022	0.0444	0.9605	1094	0.3335	0.0398	0.0565	0.4818	730	0.4601	-0.00712	0.0062	0.251	55481
SLC2A4	17:7185779:A_C	rs117643180	A	C	0.0231	0.1428	0.0221	1.114e-10	50671	0.009	-0.2299	0.258	0.3729	1098						0.023	0.045112	0.163907	0.7831	51769	0.009	-0.2299	0.258	0.3729	1098	0.0231	-0.1416	0.0221	1.575e-10	51187	0.009	0.2644	0.2602	0.3096	1094	NA	NA	NA	NA	NA	0.023	-0.0214	0.185346	0.9081	52281
BCL2	18:60845884:C_T	rs12454712	T	C	0.5849	0.0241	0.0068	0.0003968	52319	0.6494	0.0737	0.0457	0.1068	1098	0.5281	0.0796	0.0533	0.1356	739	0.5854	0.029869	0.011814	0.01146	54156	0.598	0.0762	0.034693	0.02807	1837	0.5858	-0.0374	0.0068	4.423e-08	52701	0.6497	-0.0983	0.046	0.0326	1094	0.5258	-0.1025	0.0535	0.05537	730	0.5862	-0.05756	0.022473	0.01043	54525
COBLL1	2:165558252:C_T	rs12692738	T	C	0.7726	0.0197	0.0076	0.009692	53287	0.8054	0.1433	0.0561	0.01064	1098	0.9425	0.1062	0.1144	0.353	739	0.7739	0.070828	0.048619	0.1452	55124	0.832	0.136108	0.05037	0.006889	1837	0.7724	-0.0568	0.0075	5.242e-14	53657	0.8062	-0.1106	0.0567	0.0511	1094	0.9418	-0.1461	0.1143	0.2012	730	0.7737	-0.05806	0.007323	2.2e-15	55481
IRS1	2:227101411:A_G	rs2972144	A	G	0.3667	-0.0336	0.0066	3.573e-07	52458	0.203	-0.0196	0.0545	0.7191	1098						0.3644	-0.0334	0.006454	2.27e-07	53556	0.203	-0.0196	0.0545	0.7191	1098	0.366	0.0644	0.0067	1.101e-21	50511	0.2013	0.0345	0.0553	0.5327	1094	NA	NA	NA	NA	NA	0.3637	0.06398	0.006554	1.63e-22	51605
PPARG	3:12385828:A_G	rs11128603	A	G	0.8592	0.0132	0.0091	0.1487	53287	0.8846	-0.064	0.0706	0.3647	1098	0.9544	0.0021	0.1294	0.9869	739	0.8601	0.011919	0.008907	0.1808	55124	0.9006	-0.04884	0.061976	0.4307	1837	0.8595	-0.0635	0.0091	2.644e-12	53657	0.8839	-0.0347	0.071	0.625	1094	0.9538	-0.1956	0.1294	0.1305	730	0.8603	-0.06367	0.00881	4.95e-13	55481
C5orf67	5:55806751:A_G	rs459193	A	G	0.2819	-0.012	0.007	0.08678	53287	0.2494	-0.0816	0.0517	0.1145	1098	0.4652	0.0346	0.052	0.5053	739	0.2845	-0.01473	0.018993	0.4379	55124	0.3567	-0.02363	0.058102	0.6842	1837	0.2815	0.0409	0.007	6.182e-09	53657	0.2499	0.0946	0.0516	0.06675	1094	0.4627	0.0379	0.0523	0.4686	730	0.284	0.041777	0.006781	7.25e-10	55481
PPP1R3B (primary)	8:9173358:A_G	rs7012814	A	G	0.4796	0.048	0.0065	1.517e-13	52458	0.4895	0.1189	0.044	0.006887	1098	0.8758	-0.1547	0.1537	0.3143	739	0.4805	0.060849	0.036461	0.09514	54295	0.5188	0.021686	0.131027	0.8685	1837	0.4793	0.0003	0.0064	0.9628	52828	0.4892	-0.0342	0.044	0.437	1094	0.8751	0.096	0.1538	0.5325	730	0.4801	-0.00023	0.006231	0.9699	54652
PPP1R3B (secondary)	8:9185146:C_T	rs2126259	T	C	0.1264	-0.0687	0.0099	3.07e-12	52698	0.2958	-0.1013	0.0493	0.0399	1098	0.0088	-0.3587	0.2865	0.2106	739	0.1326	-0.07023	0.009512	1.54e-13	54535	0.2875	-0.1087	0.048586	0.02527	1837	0.1257	0.018	0.0099	0.06885	53069	0.2965	0.0141	0.0492	0.7744	1094	0.0089	-0.1524	0.2862	0.5943	730	0.132	0.017666	0.009512	0.06326	54893
[truncated: 5 more columns]

## Sheet: ST8 IFC credible set
Supplementary Table 8: 99% credible sets defined by fine mapping for Insulin Fold Change adjBMI in European only meta-analysis.
Locus	Lead variant at Locus	N variants selected in 99% credible set (including lead variants)	N cred. Set variants with Rsq>=0.8 with lead variant	N cred. Set variants with Rsq< 0.8 & >=0.5 with lead variant	N cred. Set variants with Rsq<=0.5 with lead variant	Summary statistics used	PPA Lead variant
						IFC adjBMI European Only
C2CD4A	rs7167878	13	13	0	0	marginal	0.108
MTN1RB	rs1387153	32	8	16	1	marginal	0.127
SLC2A4	rs117643180	2	0	1	0	marginal	0.938
PPP1R3B	rs7012814	23	3	0	20	Conditioning on secondary signal	0.528
(primary)
PPP1R3B	rs2126259	45	24	18	4	Conditioning on Primary signal	0.36
(secondary)

## Sheet: ST9 ISI credible set
Supplementary Table 9: 99% credible sets defined by fine mapping Modified Stumvoll Insulin Sensitivity Index adjBMI in European only meta-analysis.
Locus	Lead Variant at this locus	N variants selected to be in 99% credible set (including lead)	N cred. Set variants with R2>=0.8 with lead variant	N cred. Set variants with R2< 0.8 & >=0.5 with lead variant	N cred. Set variants with R2<=0.5 with lead variant	PPA lead variant
BCL2	rs12454712	19	1	0	18	0.581
C5orf67	rs392794	19	19	0	0	0.0927
COBLL1	rs12692738	9	1	0	8	0.156
IRS1	rs2972144	44	44	0	0	0.296
MTOR	rs2295080	2	2	0	0	0.484
PPARG	rs11128603	24	24	0	0	0.104
SLC2A4	rs117643180	1	1	0	0	0.984
FAM101A	rs1906937	98	1	0	97	0.043

## Sheet: ST10 - T2D genetic coloc
Supplementary Table 10 - Colocalisation of type 2 diabetes with insulin fold change and Modified Stumvoll ISI at post-challenge insulin resistance genetic loci.
T2D - type 2 diabetes
Trait	Locus		rsid	PP abf (H4)	Summary statistics used for IFC/ISI and T2D colocalisation
IFC	chr8_9173358_A_G	PPP1R3B	rs7012814	0.804	marginal
IFC	chr15_62396278_C_T	C2CD4A	rs7167932	0.987	marginal
IFC	chr17_7185779_A_C	SLC2A4	rs117643180	0.0436	marginal
IFC	chr11_92673828_C_T	MTNR1B	rs1387153	0.952	marginal
ISI	chr2_227101411_A_G	IRS1	rs2972144	0.962	marginal
ISI	chr2_165555539_A_G	COBLL1	rs79953491	0.982	ISI: marginal. T2D condition on secondary signal rs13389219
ISI	chr3_12385828_A_G	PPARG	rs11128603	0.981	marginal
ISI	chr17_7185779_A_C	SLC2A4	rs117643180	0.0455	marginal
ISI	chr5_55806751_A_G	C5orf67	rs459193	0.987	marginal
ISI	chr1_11322628_G_T	MTOR	rs2295080	0.851	marginal
ISI	chr18_60845884_C_T	BCL2	rs12454712	0.999	marginal
ISI	chr12_124539537_A_C	FAM101A	rs1906937	0.924	marginal
Posterior probability of colocalisation (PP) was calculated using approximate bayes factor (ABF) analysis from Wallace et al (2013) was assessed under the following hypotheses. All analyses were executed using R package coloc. H4 > 0.8 was used to assess evidence of colocalisation in this analysis.
H4: both traits are associated and share a single causal variant

[truncated: 23 more sheets: ST11 SLC2A4 LD, ST12 - GRS weights, ST13 GRS UKBB, ST14 GRS Fenland , ST15 - LDSC reg IFC, ST16 - LDSC reg ISI, ST17 - conditional coloc SLC2A4, ST18 -primers SLC2A4 locus, ST19 - integrated GWAS, ST20 coloc eQTLs, ST 21 hyprcoloc, ST22 - LDSC-SEG Expression IFC, ST23 - LDSC-SEG Chromatin IFC, ST24 - LDSC-SEG Expression ISI, ST25 - LDSC-SEG Chromatin ISI, ST26 Genes Screen, ST27 siRNA pools used for KD, ST28 - WT GLUT4 screen, ST29 - HA GLUT4 screen, ST30 - GLUT4 hits loci …]
